# Supplementary material for: Population genetics and forensic efficiency of 30 InDel markers in four Chinese ethnic groups residing in Sichuan
Source: Forensic Sci Res. 2020 Apr 21;7(3):498–502. doi: 10.1080/20961790.2020.1737470 (PMC9639512; doi:10.1080/20961790.2020.1737470)
Supplement: Supplemental Material [file TFSR_A_1737470_SM5482.zip › TFSR_A_1737470_Supplementary_material/Supplementary Table S1.xlsx]

## Sheet: Sheet1
Reffrence number	Population	Sample size (n= ）	Origin
	Han-Sichuan	155	East Asia
	Yi-Sichuan	132	East Asia
	Tibetan-Sichuan	119	East Asia
	Hui-Sichuan	38	East Asia
4	Taiwanese	126	East Asia
4	Polish	122	Europe
5	South-Korean	373	East Asia
8	Tibetan-Tibet	226	East Asia
9	Han-Fujian	300	East Asia
10	Kyrgyz-Xinjiang	295	East Asia
11	Han-Guangdong	300	East Asia
12	Tibetan-Qinghai	530	East Asia
13	Korean	100	East Asia
14	Kazak-Xinjiang	513	East Asia
15	Tibetan-Qamdo	55	East Asia
15	Tibetan-Xigazê	55	East Asia
15	Tibetan-Shannan	52	East Asia
15	Tibetan-Nyingchi	58	East Asia
15	Tibetan-Lhasa	64	East Asia
15	Tibetan-Ngari	38	East Asia
15	Tibetan-Nagqu	43	East Asia
15	Tibetan-Garzê	56	East Asia
15	Tibetan-Aba	51	East Asia
15	Tibetan-Diqing	50	East Asia
16	Salar-Qinghai	115	East Asia
17	Xibe-Xinjiang Ili	223	East Asia
18	Japanese	251	East Asia
19	Tujia-Hubei	236	East Asia
20	Zhuang-Liuzhou	49	East Asia
20	Dong-Liuzhou	50	East Asia
20	Miao-Liuzhou	50	East Asia
21	Han-Shanghai	565	East Asia
21	She-Fujian	119	East Asia
22	Han-Beijing	97	East Asia
22	Kazakh-Ili	96	East Asia
23	Hui-Xinjiang	487	East Asia
24	Bai-Yunnan	125	East Asia
25	Yi-YunnanHonghe	122	East Asia
26	Dongxiang-Gansu	169	East Asia
27	Afrikaner	101	Africa
27	Xhosa	102	Africa
27	Zulu	103	Africa
27	Indian	102	South Asia
28	Punjabi-Pakistani	260	South Asia
29	Bangladeshi	132	South Asia
30	Nigerian	140	Africa
30	Vietnam	300	Southeast Asia
31	Lithuanian	110	Europe
31	Slovenian	157	Europe
31	Turkish	93	West Asia
31	Iraqi	101	West Asia
32	Somali	175	Africa
32	Finnish	151	Europe
33	Dane	117	Europe
34	Hungarian	196	Europe
35	Central-Spainish	71	Europe
35	Basque	60	Europe
36	Mexican-Yucatan	76	South America
36	Amerindian-Mexican	90	South America
36	Mexican-Mexico	67	South America
36	Mexican-Veracruz	56	South America
36	Mexican-Jalisco	50	South America
36	Mexican-Chihuahua	82	South America
37	Brazilian	519	South America
38	Uruguayan	131	South America
The first four populations written in bold are stuided goups.
Reference number is corresponded with the refferences in manuscript.
