# Supplementary material for: Population genetics and forensic efficiency of 30 InDel markers in four Chinese ethnic groups residing in Sichuan
Source: Forensic Sci Res. 2020 Apr 21;7(3):498–502. doi: 10.1080/20961790.2020.1737470 (PMC9639512; doi:10.1080/20961790.2020.1737470)
Supplement: Supplemental Material [file TFSR_A_1737470_SM5482.zip › TFSR_A_1737470_Supplementary_material/Supplementary Table S2.xlsx]

## Sheet: Sheet1
ind	pop	HLD77	HLD45	HLD131	HLD70	HLD6	HLD111	HLD58	HLD56	HLD118	HLD92	HLD93	HLD99	HLD88	HLD101	HLD67	HLD83	HLD114	HLD48	HLD124	HLD122	HLD125	HLD64	HLD81	HLD136	HLD133	HLD97	HLD40	HLD128	HLD39	HLD84
C1	Han-Sichuan	1	1	1	1	1	1	1	1	2	1	2	2	1	2	2	2	1	1	1	1	1	2	2	1	1	2	2	1	1	1
C1	Han-Sichuan	1	1	2	2	2	1	1	2	2	2	2	2	2	2	2	2	2	1	2	1	1	2	2	1	1	2	2	1	1	2
C2	Han-Sichuan	1	1	1	2	2	1	2	2	2	1	2	2	1	1	2	1	1	1	2	1	1	2	2	1	1	1	2	1	1	1
C2	Han-Sichuan	2	2	2	2	2	1	2	2	2	2	2	2	2	2	2	1	2	1	2	1	1	2	2	2	2	2	2	1	2	2
C3	Han-Sichuan	1	1	1	1	1	1	2	1	2	2	2	2	1	1	2	1	1	1	2	1	1	2	2	1	1	1	1	1	1	1
C3	Han-Sichuan	2	1	2	2	2	2	2	2	2	2	2	2	1	1	2	1	2	1	2	2	2	2	2	2	2	2	2	2	1	2
C4	Han-Sichuan	1	1	1	2	1	1	1	1	2	1	1	2	2	1	1	1	1	2	1	1	1	2	1	1	1	1	2	2	1	2
C4	Han-Sichuan	2	2	2	2	1	1	2	1	2	1	1	2	2	2	2	2	2	2	2	1	2	2	2	2	2	1	2	2	1	2
C5	Han-Sichuan	2	1	1	1	2	1	1	2	2	2	1	2	1	1	2	1	1	1	1	1	1	1	1	1	1	1	1	2	1	2
C5	Han-Sichuan	2	2	1	1	2	1	2	2	2	2	2	2	2	2	2	2	1	1	2	1	1	1	2	2	2	2	2	2	2	2
C6	Han-Sichuan	1	1	2	1	1	1	1	2	2	1	1	1	1	1	1	1	1	1	2	1	1	1	2	2	1	1	1	1	1	1
C6	Han-Sichuan	1	1	2	1	2	1	1	2	2	2	2	2	1	2	2	2	2	2	2	1	1	1	2	2	2	2	1	1	1	2
C7	Han-Sichuan	1	1	2	2	1	1	1	1	2	1	1	2	2	1	1	1	1	1	2	1	2	2	1	1	1	1	2	2	1	1
C7	Han-Sichuan	2	2	2	2	1	1	1	2	2	2	2	2	2	2	2	1	2	2	2	1	2	2	2	1	2	1	2	2	1	2
C8	Han-Sichuan	1	2	1	1	1	1	1	2	1	2	1	2	1	2	1	2	1	1	1	1	1	1	2	1	1	1	1	1	1	2
C8	Han-Sichuan	1	2	2	1	2	2	2	2	2	2	1	2	2	2	1	2	1	2	2	1	1	2	2	2	1	1	2	1	1	2
C9	Han-Sichuan	1	1	1	1	2	1	1	1	2	1	1	1	1	1	1	1	1	1	1	1	2	2	1	1	1	2	2	1	1	1
C9	Han-Sichuan	1	2	2	2	2	2	1	1	2	2	2	2	2	2	2	2	1	2	2	1	2	2	2	2	1	2	2	1	1	2
C10	Han-Sichuan	1	1	1	2	2	1	1	2	2	1	2	2	1	1	1	1	1	1	1	1	1	2	2	2	1	1	1	1	1	1
C10	Han-Sichuan	2	2	1	2	2	1	1	2	2	1	2	2	2	1	2	2	1	2	2	2	1	2	2	2	2	2	1	1	1	1
C11	Han-Sichuan	1	2	1	2	1	1	1	1	2	1	1	2	2	1	2	1	1	1	1	1	1	1	2	1	1	1	1	1	1	2
C11	Han-Sichuan	2	2	1	2	2	1	2	1	2	1	2	2	2	2	2	1	1	2	2	2	2	2	2	1	2	2	2	2	1	2
C12	Han-Sichuan	1	1	1	1	2	1	1	1	1	1	2	1	1	1	2	1	1	2	2	1	1	2	1	2	1	1	1	1	1	2
C12	Han-Sichuan	2	1	1	2	2	1	2	2	2	2	2	2	1	2	2	1	1	2	2	1	2	2	2	2	1	1	2	1	1	2
C13	Han-Sichuan	1	2	1	1	1	1	1	1	2	1	1	2	2	1	1	1	2	1	2	1	1	2	2	1	1	2	2	1	1	2
C13	Han-Sichuan	1	2	2	2	2	1	1	2	2	1	1	2	2	1	2	2	2	1	2	1	1	2	2	1	1	2	2	1	1	2
C15	Han-Sichuan	2	1	1	1	1	1	1	2	2	1	1	2	1	1	1	1	1	2	2	1	2	2	2	2	1	1	1	1	1	1
C15	Han-Sichuan	2	1	2	2	2	1	1	2	2	2	1	2	2	2	2	2	2	2	2	2	2	2	2	2	2	2	2	2	1	2
C16	Han-Sichuan	1	1	1	1	1	1	1	1	2	1	2	2	2	1	2	2	1	1	2	2	2	2	2	1	1	1	2	1	1	2
C16	Han-Sichuan	2	1	2	1	2	2	2	2	2	1	2	2	2	1	2	2	1	2	2	2	2	2	2	2	1	2	2	2	1	2
C17	Han-Sichuan	1	2	1	1	1	1	2	2	2	1	1	2	1	1	2	1	1	1	2	1	1	2	1	1	2	1	2	1	1	1
C17	Han-Sichuan	2	2	2	2	1	1	2	2	2	1	2	2	1	1	2	2	1	2	2	2	2	2	2	2	2	1	2	2	1	2
C18	Han-Sichuan	1	1	1	2	2	1	2	1	2	1	2	2	1	1	1	1	1	1	1	1	1	1	2	2	1	1	1	2	1	1
C18	Han-Sichuan	2	2	1	2	2	1	2	1	2	2	2	2	2	2	1	1	2	1	2	1	1	2	2	2	2	2	2	2	1	2
C19	Han-Sichuan	1	1	2	2	1	1	1	1	2	1	1	2	2	1	2	1	1	1	2	1	1	2	1	1	1	1	1	1	1	2
C19	Han-Sichuan	2	2	2	2	2	1	2	2	2	2	1	2	2	1	2	1	1	1	2	2	2	2	2	1	2	1	2	1	1	2
C20	Han-Sichuan	1	2	2	1	1	1	1	1	2	1	1	2	1	1	2	2	1	2	1	1	1	2	1	1	1	1	1	1	1	2
C20	Han-Sichuan	1	2	2	1	2	1	2	2	2	2	2	2	1	2	2	2	1	2	1	1	2	2	2	1	1	1	2	1	1	2
C21	Han-Sichuan	1	1	1	1	1	1	1	2	1	1	2	1	1	1	1	1	1	1	2	1	1	2	2	2	1	1	2	1	1	1
C21	Han-Sichuan	2	2	1	2	2	1	2	2	2	1	2	2	1	2	1	1	1	1	2	1	1	2	1	2	2	1	2	1	1	2
C22	Han-Sichuan	1	2	1	2	1	1	2	2	2	1	2	1	2	1	1	1	1	1	2	1	1	2	2	1	2	1	1	1	1	2
C22	Han-Sichuan	2	2	1	2	1	1	2	2	2	1	2	2	2	2	2	1	2	1	2	2	1	2	2	1	2	2	1	1	2	2
C23	Han-Sichuan	1	2	2	1	1	1	1	1	2	2	2	2	2	1	2	1	1	2	2	1	1	2	2	1	2	1	1	1	1	2
C23	Han-Sichuan	2	2	2	2	2	1	2	1	2	2	2	2	2	2	2	2	2	2	2	2	2	2	2	1	2	1	2	2	2	2
C24	Han-Sichuan	1	1	1	1	1	1	1	2	1	1	1	2	1	1	2	1	1	1	1	1	1	2	2	1	1	1	1	1	1	2
C24	Han-Sichuan	2	2	2	1	2	1	2	2	2	2	1	2	2	1	2	1	2	1	1	1	2	2	2	2	1	2	2	1	1	2
C25	Han-Sichuan	1	2	1	2	1	1	1	1	2	2	1	2	2	1	1	1	1	1	1	1	1	2	2	1	1	1	1	1	1	2
C25	Han-Sichuan	2	2	1	2	1	2	2	2	2	2	2	2	2	2	2	2	1	2	2	2	1	2	2	1	1	1	2	1	1	2
C26	Han-Sichuan	1	2	1	2	1	1	1	1	2	2	1	2	2	1	1	2	1	2	2	1	1	2	2	1	2	1	2	1	1	2
C26	Han-Sichuan	1	2	2	2	1	1	2	2	2	2	1	2	2	2	2	2	2	2	2	1	2	2	2	2	2	2	2	1	1	2
C27	Han-Sichuan	1	2	1	2	1	1	1	1	2	1	2	2	2	1	1	1	1	1	1	1	1	1	2	1	2	2	2	1	1	2
C27	Han-Sichuan	2	2	1	2	2	1	2	2	2	2	2	2	2	2	2	2	1	1	1	2	1	2	2	2	2	2	2	2	1	2
C28	Han-Sichuan	1	1	1	1	1	1	1	2	2	2	2	1	1	1	1	2	1	1	2	1	1	2	1	1	1	1	1	1	1	2
C28	Han-Sichuan	2	2	1	2	2	1	2	2	2	2	2	2	2	2	2	2	2	2	2	1	2	2	2	1	2	1	2	2	1	2
C29	Han-Sichuan	1	1	1	1	1	1	1	2	2	1	2	2	2	2	2	1	1	1	2	1	1	2	1	2	1	1	2	1	1	2
C29	Han-Sichuan	2	2	2	1	2	1	2	2	2	2	2	2	2	2	2	1	1	1	2	1	2	2	2	2	1	2	2	2	1	2
C30	Han-Sichuan	1	2	1	1	1	1	1	2	2	1	1	2	1	1	2	2	1	1	1	1	2	2	1	1	1	1	1	1	1	2
C30	Han-Sichuan	1	2	2	2	1	2	2	2	2	2	2	2	2	2	2	2	1	1	2	2	2	2	2	1	1	2	1	1	1	2
C31	Han-Sichuan	1	2	1	2	1	1	1	1	2	2	1	2	1	2	1	1	1	1	1	1	1	2	2	2	1	1	2	1	1	1
C31	Han-Sichuan	1	2	2	2	2	1	2	2	2	2	2	2	2	2	1	2	2	2	1	2	1	2	2	2	2	2	2	2	1	2
C32	Han-Sichuan	2	2	1	2	1	1	1	1	2	1	1	2	1	1	1	1	1	1	1	1	2	1	1	1	1	2	1	1	1	1
C32	Han-Sichuan	2	2	1	2	2	1	2	2	2	1	2	2	1	1	2	2	1	2	1	2	2	2	2	1	2	2	2	1	1	2
C33	Han-Sichuan	1	2	1	1	1	1	1	1	2	1	2	2	1	1	1	1	1	1	1	1	2	1	2	1	2	1	1	1	1	1
C33	Han-Sichuan	2	2	2	2	2	1	1	1	2	2	2	2	2	1	2	1	2	2	1	2	2	1	2	2	2	2	2	2	1	2
C34	Han-Sichuan	1	1	2	2	1	1	1	1	2	1	2	2	2	1	2	1	1	1	1	1	2	1	1	1	2	1	2	1	1	2
C34	Han-Sichuan	2	2	2	2	2	1	2	1	2	1	2	2	2	2	2	1	1	2	2	1	2	2	2	1	2	1	2	1	1	2
C35	Han-Sichuan	1	1	1	1	1	1	1	2	2	2	1	2	1	2	1	1	1	1	1	1	2	2	2	1	1	1	1	2	1	2
C35	Han-Sichuan	1	2	1	2	1	2	2	2	2	2	2	2	2	2	2	2	2	2	2	2	2	2	2	2	2	2	1	2	1	2
C36	Han-Sichuan	1	1	1	1	1	1	1	2	2	1	1	2	2	1	1	1	1	1	1	1	1	2	1	1	1	2	1	1	1	2
C36	Han-Sichuan	1	1	2	1	2	1	2	2	2	2	2	2	2	2	2	1	2	1	1	1	2	2	2	2	1	2	2	2	1	2
C37	Han-Sichuan	1	1	1	1	1	1	1	1	1	1	1	2	2	1	2	1	1	1	2	1	1	2	1	1	1	1	1	1	1	2
C37	Han-Sichuan	2	2	1	2	1	1	2	2	2	1	2	2	2	2	2	1	2	1	2	2	1	2	1	2	2	1	2	1	1	2
C38	Han-Sichuan	1	1	1	1	2	1	1	2	1	1	1	2	1	1	1	1	1	2	2	1	1	2	2	2	1	1	2	1	1	1
C38	Han-Sichuan	1	2	1	1	2	1	2	2	2	2	2	2	1	2	1	2	1	2	2	2	1	2	2	2	1	1	2	1	2	2
C39	Han-Sichuan	1	1	1	1	1	1	1	1	1	1	1	2	1	1	2	1	1	2	2	1	1	1	2	2	1	1	2	1	1	1
C39	Han-Sichuan	1	1	1	1	2	1	2	2	2	2	2	2	2	1	2	2	1	2	2	1	2	2	2	2	2	1	2	1	2	2
C40	Han-Sichuan	1	2	1	1	1	1	1	1	2	2	2	2	1	2	2	1	1	1	1	1	1	1	1	2	2	1	1	1	1	2
C40	Han-Sichuan	2	2	1	1	2	1	2	2	2	2	2	2	1	2	2	2	2	1	2	2	1	2	2	2	2	1	2	1	1	2
C41	Han-Sichuan	2	2	1	2	2	1	1	1	2	1	1	2	1	1	1	1	1	2	1	1	1	2	2	2	1	1	2	1	1	2
C41	Han-Sichuan	2	2	2	2	2	1	1	2	2	1	2	2	2	1	2	1	2	2	1	1	2	2	2	2	2	1	2	2	1	2
C42	Han-Sichuan	2	1	1	2	1	1	2	2	1	1	1	2	1	1	1	1	1	1	1	1	1	2	2	2	1	1	2	2	1	2
C42	Han-Sichuan	2	2	1	2	2	1	2	2	2	1	2	2	1	1	2	1	2	1	2	2	1	2	2	2	2	1	2	2	1	2
C43	Han-Sichuan	1	1	1	2	1	2	1	1	2	1	1	2	1	1	1	2	1	1	1	1	2	2	2	1	1	1	2	1	1	2
C43	Han-Sichuan	2	2	2	2	2	2	1	2	2	2	2	2	1	2	2	2	1	2	1	1	2	2	2	2	2	1	2	2	2	2
C44	Han-Sichuan	1	2	1	1	1	1	1	1	1	1	1	2	2	1	1	1	1	1	1	1	1	2	2	1	1	1	1	1	1	1
C44	Han-Sichuan	2	2	1	2	2	1	2	2	1	2	2	2	2	1	2	1	1	2	1	2	2	2	2	2	2	1	2	2	2	2
C45	Han-Sichuan	1	1	1	2	1	1	1	2	2	1	1	2	2	1	1	1	1	1	2	1	1	1	2	2	2	2	2	1	1	2
C45	Han-Sichuan	1	1	2	2	1	1	1	2	2	2	2	2	2	2	2	1	1	1	2	2	2	2	2	2	2	2	2	1	2	2
C47	Han-Sichuan	1	2	1	1	1	1	1	1	2	1	1	2	1	1	2	1	1	2	1	1	1	2	2	1	1	1	1	1	1	1
C47	Han-Sichuan	1	2	2	2	1	1	2	1	2	2	2	2	1	2	2	2	1	2	1	1	2	2	2	2	1	1	2	2	2	2
C48	Han-Sichuan	1	2	1	1	1	1	1	1	1	1	2	2	2	1	1	2	1	2	1	1	1	2	1	1	1	1	1	1	1	2
C48	Han-Sichuan	2	2	1	2	2	1	2	2	2	2	2	2	2	1	2	2	1	2	1	2	2	2	2	2	1	1	1	2	1	2
C49	Han-Sichuan	1	1	1	2	1	1	1	1	2	2	2	2	1	1	1	1	2	1	1	1	1	2	2	2	1	2	2	1	1	1
C49	Han-Sichuan	1	2	2	2	1	1	2	2	2	2	2	2	1	2	1	2	2	1	1	1	1	2	2	2	1	2	2	1	1	2
C50	Han-Sichuan	1	1	1	1	1	1	1	1	2	1	1	2	2	1	1	1	1	1	1	1	2	1	2	1	1	1	2	1	1	1
C50	Han-Sichuan	2	2	1	2	2	1	1	2	2	2	1	2	2	1	2	1	2	2	2	2	2	2	2	2	1	2	2	2	2	2
C51	Han-Sichuan	1	2	1	2	1	1	2	1	1	1	2	1	1	2	1	1	1	1	1	1	1	2	2	2	1	1	1	1	1	2
C51	Han-Sichuan	1	2	2	2	2	1	2	1	2	2	2	2	1	2	2	1	1	2	2	1	1	2	2	2	1	1	1	2	1	2
C52	Han-Sichuan	1	2	1	1	1	1	1	2	2	1	2	2	1	1	1	1	1	2	1	1	1	2	2	1	1	1	1	1	1	1
C52	Han-Sichuan	2	2	1	2	2	1	1	2	2	2	2	2	2	2	2	1	2	2	1	1	1	2	2	2	1	1	2	1	1	2
C53	Han-Sichuan	1	1	1	1	1	1	1	1	2	1	1	2	1	1	2	1	1	1	1	1	1	2	2	1	1	1	1	1	1	1
C53	Han-Sichuan	2	2	2	2	1	1	2	2	2	1	2	2	2	2	2	2	2	2	2	2	2	2	2	1	2	1	1	1	1	2
C54	Han-Sichuan	1	1	1	1	1	1	2	1	2	1	1	2	1	1	1	1	1	1	2	1	1	1	2	1	1	1	1	1	1	1
C54	Han-Sichuan	1	2	1	2	2	1	2	1	2	1	2	2	2	2	1	2	2	2	2	1	1	2	2	2	1	1	2	2	1	2
C55	Han-Sichuan	1	1	1	1	1	1	1	1	2	2	2	2	1	2	2	1	1	1	1	1	1	2	1	1	1	1	1	1	1	1
C55	Han-Sichuan	2	2	2	1	2	1	2	2	2	2	2	2	2	2	2	2	1	1	2	1	2	2	1	1	2	1	2	2	1	2
C56	Han-Sichuan	1	2	1	2	1	1	1	2	2	1	1	1	1	1	1	1	1	1	1	1	1	2	2	1	1	2	2	1	1	2
C56	Han-Sichuan	1	2	1	2	2	2	2	2	2	2	2	2	2	2	2	2	1	1	2	1	2	2	2	2	1	2	2	2	1	2
C57	Han-Sichuan	1	1	1	1	1	1	1	1	2	1	1	1	1	2	2	1	2	2	1	1	1	2	1	1	1	1	1	1	1	1
C57	Han-Sichuan	1	2	2	2	2	2	1	1	2	1	1	2	1	2	2	1	2	2	2	1	1	2	2	2	1	2	2	2	1	2
C58	Han-Sichuan	1	1	1	2	1	1	1	1	2	1	1	2	1	1	1	2	1	1	1	1	1	1	1	2	1	1	1	1	1	1
C58	Han-Sichuan	1	2	1	2	2	1	1	1	2	2	2	2	1	1	2	2	1	2	2	2	2	2	1	2	2	2	2	2	2	1
C59	Han-Sichuan	1	2	1	2	1	1	1	1	2	1	2	2	1	2	2	1	1	1	1	1	1	2	1	1	1	1	2	1	1	2
C59	Han-Sichuan	2	2	1	2	2	1	2	1	2	2	2	2	1	2	2	2	2	1	1	1	2	2	2	2	2	2	2	1	1	2
C60	Han-Sichuan	1	1	1	2	1	1	1	2	2	1	1	2	2	1	1	1	1	1	1	1	1	2	2	2	1	1	2	2	1	2
C60	Han-Sichuan	2	2	2	2	1	1	2	2	2	1	2	2	2	1	2	2	1	1	2	1	2	2	2	2	1	1	2	2	1	2
C61	Han-Sichuan	1	1	1	2	1	1	1	1	2	1	2	2	2	1	2	1	1	1	2	1	1	1	2	2	1	1	2	1	1	2
C61	Han-Sichuan	1	2	2	2	1	1	1	2	2	1	2	2	2	2	2	2	2	2	2	1	1	2	2	2	2	1	2	1	1	2
C62	Han-Sichuan	1	1	1	1	1	1	1	1	2	1	1	2	1	1	1	2	1	1	1	1	1	1	2	1	1	1	2	1	1	1
C62	Han-Sichuan	2	1	1	1	1	1	1	2	2	1	2	2	1	2	2	2	2	1	2	2	1	2	2	2	2	2	2	2	1	2
C63	Han-Sichuan	2	1	1	1	1	1	1	2	2	1	2	2	1	1	1	1	1	1	1	1	1	2	1	1	1	1	1	1	1	1
C63	Han-Sichuan	2	2	1	1	2	1	2	2	2	1	2	2	2	2	2	1	2	2	1	1	2	2	2	2	1	1	2	1	2	2
C64	Han-Sichuan	2	2	1	1	1	1	1	1	2	1	2	2	1	1	2	1	1	1	1	1	1	2	2	1	2	1	1	1	1	1
C64	Han-Sichuan	2	2	2	2	2	1	1	2	2	2	2	2	2	2	2	2	1	1	2	1	2	2	2	2	2	1	1	1	2	2
C65	Han-Sichuan	1	1	1	1	1	1	1	1	2	1	2	2	2	2	1	2	1	2	1	1	1	1	2	1	1	1	1	1	1	1
C65	Han-Sichuan	1	2	1	2	2	1	2	1	2	2	2	2	2	2	2	2	1	2	1	1	2	2	2	2	1	2	2	1	1	2
C66	Han-Sichuan	1	1	1	2	1	1	1	1	2	1	2	2	2	1	1	1	1	1	1	2	1	1	2	1	1	1	2	1	1	1
C66	Han-Sichuan	1	1	1	2	2	1	2	2	2	2	2	2	2	1	2	1	1	1	2	2	2	2	2	1	2	1	2	2	1	2
C67	Han-Sichuan	2	1	1	1	1	1	1	2	1	1	1	2	2	2	2	1	1	2	1	1	1	1	2	1	1	1	1	1	1	2
C67	Han-Sichuan	2	2	1	1	2	1	1	2	2	1	1	2	2	2	2	2	1	2	2	2	2	2	2	1	1	2	2	2	1	2
C68	Han-Sichuan	1	1	1	1	1	1	2	1	1	2	2	2	1	1	1	1	1	1	2	1	1	1	1	2	1	1	2	1	1	1
C68	Han-Sichuan	2	1	2	2	1	2	2	2	2	2	2	2	2	2	2	2	1	1	2	1	2	2	1	2	1	2	2	2	2	1
C69	Han-Sichuan	1	1	1	2	1	1	1	1	2	1	1	2	1	1	2	1	1	1	1	1	1	2	2	1	1	2	2	1	1	1
C69	Han-Sichuan	2	2	2	2	1	1	2	1	2	2	2	2	2	1	2	2	1	1	2	1	2	2	2	2	1	2	2	2	1	2
C70	Han-Sichuan	1	1	1	1	1	1	1	2	2	2	2	2	2	1	1	2	1	1	2	1	1	2	2	1	1	1	1	1	1	2
C70	Han-Sichuan	1	2	2	1	2	1	1	2	2	2	2	2	2	2	2	2	2	1	2	2	2	2	2	1	1	1	2	1	1	2
C71	Han-Sichuan	2	2	2	1	1	1	1	1	2	1	2	2	2	1	1	1	1	1	2	1	1	1	2	1	1	1	2	1	1	2
C71	Han-Sichuan	2	2	2	2	2	1	1	2	2	1	2	2	2	2	1	2	1	2	2	2	2	2	2	2	2	2	2	2	1	2
C72	Han-Sichuan	1	2	1	1	1	1	1	2	2	1	2	2	2	1	2	1	1	1	2	1	1	2	1	1	1	1	2	1	1	1
C72	Han-Sichuan	2	2	2	2	2	1	1	2	2	1	2	2	2	2	2	1	2	2	2	1	1	2	2	1	2	1	2	2	1	2
C73	Han-Sichuan	2	1	1	1	1	1	1	2	2	2	1	2	1	2	2	1	1	2	1	1	1	2	2	1	2	1	2	1	1	2
C73	Han-Sichuan	2	1	1	1	2	2	2	2	2	2	2	2	2	2	2	2	2	2	1	1	2	2	2	2	2	1	2	1	1	2
C74	Han-Sichuan	1	1	1	1	1	1	1	2	2	1	1	2	2	1	2	1	1	1	1	1	1	2	2	1	1	1	2	1	1	1
C74	Han-Sichuan	2	2	1	2	2	2	2	2	2	2	1	2	2	2	2	1	1	1	1	2	2	2	2	2	2	1	2	1	1	2
C75	Han-Sichuan	1	1	1	1	1	1	1	1	2	2	1	2	1	1	2	1	1	1	1	1	1	2	2	1	1	2	2	2	1	1
C75	Han-Sichuan	2	2	1	2	2	1	2	2	2	2	2	2	2	2	2	2	1	1	1	1	1	2	2	2	1	2	2	2	1	2
C76	Han-Sichuan	1	2	2	2	1	1	1	2	2	1	1	2	2	1	2	1	1	1	2	2	1	2	2	1	1	1	1	1	1	2
C76	Han-Sichuan	2	2	2	2	2	1	1	2	2	2	2	2	2	2	2	1	1	2	2	2	2	2	2	2	2	2	1	1	1	2
C77	Han-Sichuan	1	2	1	1	1	1	1	1	2	1	2	1	1	1	1	2	1	1	1	1	1	1	2	1	2	1	2	1	1	1
C77	Han-Sichuan	2	2	1	2	2	1	1	2	2	1	2	1	2	2	2	2	1	2	2	1	1	1	2	2	2	2	2	2	1	2
C78	Han-Sichuan	1	2	2	1	1	1	1	1	1	1	1	2	1	1	2	1	2	1	1	1	1	1	2	1	2	1	1	1	1	2
C78	Han-Sichuan	2	2	2	1	1	1	2	2	2	2	2	2	2	1	2	2	2	2	1	2	2	2	2	2	2	2	2	2	1	2
C79	Han-Sichuan	1	1	1	2	1	1	1	1	2	2	1	2	2	1	1	1	1	2	1	1	1	2	2	2	1	1	2	2	1	2
C79	Han-Sichuan	2	1	2	2	2	1	1	2	2	2	1	2	2	2	2	2	2	2	2	1	2	2	2	2	1	1	2	2	1	2
C80	Han-Sichuan	2	1	1	1	1	1	1	1	2	1	1	2	1	1	2	1	1	1	2	1	1	2	2	2	1	1	2	1	2	2
C80	Han-Sichuan	2	1	2	2	2	1	2	2	2	1	2	2	1	2	2	1	2	1	2	1	2	2	2	2	2	1	2	1	2	2
C81	Han-Sichuan	1	1	1	2	1	1	1	2	2	1	1	2	1	2	1	1	1	2	1	1	1	1	2	1	1	1	1	2	1	2
C81	Han-Sichuan	2	2	1	2	1	1	2	2	2	2	1	2	2	2	2	1	2	2	2	1	2	2	2	2	2	2	2	2	1	2
C82	Han-Sichuan	1	1	1	1	1	1	1	2	2	1	2	2	1	1	2	1	1	1	1	1	1	2	2	1	1	1	1	1	1	2
C82	Han-Sichuan	1	2	1	1	2	1	1	2	2	1	2	2	2	1	2	2	1	2	1	1	2	2	2	2	1	1	2	1	1	2
C83	Han-Sichuan	1	1	1	2	1	1	1	1	2	2	1	2	2	1	2	1	1	1	2	1	1	2	2	1	1	2	2	1	1	2
C83	Han-Sichuan	2	2	1	2	2	1	1	2	2	2	2	2	2	2	2	1	1	1	2	1	2	2	2	2	1	2	2	2	1	2
C84	Han-Sichuan	1	1	1	1	1	1	1	1	2	1	2	2	2	1	1	2	1	1	1	1	1	1	2	1	1	1	1	2	1	1
C84	Han-Sichuan	2	2	1	1	2	1	2	1	2	2	2	2	2	1	1	2	2	2	1	1	2	2	2	2	2	1	2	2	2	2
C85	Han-Sichuan	1	2	2	2	1	1	1	1	2	1	1	2	1	1	1	1	1	1	2	1	1	2	2	1	1	1	1	1	1	2
C85	Han-Sichuan	1	2	2	2	1	1	1	2	2	2	1	2	2	2	2	2	1	1	2	2	1	2	2	1	2	1	2	2	1	2
C86	Han-Sichuan	1	1	1	2	1	1	1	1	2	2	1	2	2	1	2	1	1	2	1	1	1	2	2	1	1	1	1	1	1	1
C86	Han-Sichuan	2	2	2	2	2	1	1	2	2	2	2	2	2	1	2	2	1	2	2	1	1	2	2	2	1	2	2	1	1	2
C87	Han-Sichuan	2	1	1	2	1	1	1	1	2	1	1	2	1	1	2	1	1	1	1	1	1	1	2	1	2	1	2	1	2	2
C87	Han-Sichuan	2	2	2	2	1	1	1	2	2	2	1	2	2	1	2	2	1	2	2	2	2	2	2	1	2	1	2	1	2	2
C88	Han-Sichuan	1	1	1	1	1	1	1	2	1	1	2	2	1	1	2	1	1	1	2	1	1	2	2	2	1	2	1	1	1	1
C88	Han-Sichuan	2	2	2	2	2	1	2	2	1	2	2	2	1	1	2	1	1	1	2	1	2	2	2	2	2	2	2	2	1	2
C89	Han-Sichuan	1	2	1	1	1	1	1	2	2	1	1	2	1	1	2	1	2	1	2	1	1	1	1	1	2	1	2	1	1	2
C89	Han-Sichuan	2	2	2	2	2	1	1	2	2	2	2	2	1	1	2	1	2	1	2	1	1	2	1	1	2	1	2	1	1	2
C90	Han-Sichuan	1	1	1	1	1	1	1	1	2	1	2	2	1	1	2	1	1	1	1	1	1	2	2	1	1	1	2	1	1	2
C90	Han-Sichuan	2	2	1	1	1	1	2	2	2	2	2	2	2	2	2	2	1	1	2	1	1	2	2	1	2	2	2	1	1	2
C91	Han-Sichuan	1	1	1	1	1	1	1	1	2	1	2	1	1	1	1	1	1	1	1	1	2	2	1	2	1	1	1	1	1	1
C91	Han-Sichuan	1	2	2	2	2	1	1	2	2	1	2	2	1	2	2	2	1	2	2	1	2	2	2	2	1	2	2	2	1	2
C92	Han-Sichuan	1	2	1	1	1	1	1	2	1	1	1	1	1	2	1	1	2	2	1	1	1	1	2	1	1	1	2	1	1	1
C92	Han-Sichuan	2	2	2	2	2	1	2	2	2	2	2	2	2	2	2	1	2	2	1	2	2	1	2	2	2	2	2	2	1	2
C93	Han-Sichuan	1	1	1	1	1	1	1	1	2	1	1	2	1	1	1	1	1	1	2	1	2	1	2	2	1	1	1	1	1	2
C93	Han-Sichuan	2	2	1	2	2	1	2	2	2	2	2	2	2	2	2	2	2	2	2	1	2	2	2	2	1	1	2	1	2	2
C94	Han-Sichuan	1	2	1	1	2	1	1	1	2	1	1	1	1	2	2	1	1	2	1	1	1	2	1	1	1	1	1	1	1	2
C94	Han-Sichuan	2	2	1	2	2	1	2	1	2	2	2	2	2	2	2	2	1	2	2	1	2	2	2	1	2	2	2	1	1	2
C95	Han-Sichuan	1	1	2	1	1	1	1	1	2	1	1	2	1	1	2	1	1	1	1	1	1	2	2	1	1	1	1	1	1	2
C95	Han-Sichuan	1	2	2	2	2	1	1	1	2	2	2	2	2	1	2	1	1	1	1	1	1	2	2	1	2	1	2	2	1	2
C96	Han-Sichuan	2	1	1	1	1	1	2	1	2	1	1	2	1	1	2	1	1	1	1	1	1	2	1	1	1	1	1	1	1	2
C96	Han-Sichuan	2	2	2	1	2	1	2	1	2	1	2	2	2	2	2	2	1	2	2	1	1	2	2	1	1	1	1	1	1	2
CM1	Han-Sichuan	1	2	1	2	2	1	2	1	1	1	2	2	1	1	1	1	1	1	1	1	1	2	2	1	2	1	1	1	1	1
CM1	Han-Sichuan	1	2	1	2	2	1	2	1	2	1	2	2	2	1	1	1	1	2	2	1	2	2	2	2	2	2	1	2	2	2
CM2	Han-Sichuan	1	2	1	2	1	1	1	2	2	1	1	2	1	1	1	1	1	1	1	1	1	1	2	1	1	1	2	1	1	2
CM2	Han-Sichuan	2	2	1	2	2	1	2	2	2	2	2	2	2	1	2	2	2	1	2	2	2	2	2	1	2	2	2	1	1	2
CM3	Han-Sichuan	1	1	1	2	1	1	1	1	2	1	2	2	1	1	2	1	1	2	1	1	1	2	2	1	1	1	2	1	1	1
CM3	Han-Sichuan	2	2	1	2	1	1	1	2	2	2	2	2	1	2	2	1	1	2	2	1	1	2	2	1	1	2	2	1	1	2
CM4	Han-Sichuan	1	1	1	2	2	1	1	2	2	2	2	2	1	1	1	1	1	1	2	1	1	2	2	2	1	1	2	1	1	2
CM4	Han-Sichuan	1	2	2	2	2	1	1	2	2	2	2	2	1	1	2	2	1	1	2	2	1	2	2	2	2	2	2	1	2	2
CM5	Han-Sichuan	2	2	1	1	2	1	1	1	2	1	2	2	1	1	1	1	1	1	1	2	1	1	2	1	1	1	1	2	1	1
CM5	Han-Sichuan	2	2	2	2	2	1	2	2	2	1	2	2	2	2	1	1	1	2	1	2	2	2	2	1	1	2	2	2	1	2
CM6	Han-Sichuan	1	1	2	1	1	1	1	2	1	1	1	2	1	1	1	1	1	1	2	1	1	2	2	1	1	1	1	1	1	1
CM6	Han-Sichuan	2	2	2	1	2	2	1	2	2	2	2	2	2	2	1	2	1	2	2	1	2	2	2	2	1	2	1	2	1	2
CM7	Han-Sichuan	1	1	1	1	1	1	1	1	2	1	1	2	1	1	2	2	1	1	1	1	2	2	2	1	1	1	1	1	1	2
CM7	Han-Sichuan	1	2	2	2	1	1	1	2	2	2	2	2	2	1	2	2	2	1	2	1	2	2	2	2	1	1	2	1	2	2
CM8	Han-Sichuan	1	2	1	2	1	1	1	1	2	1	1	1	1	1	1	1	1	1	1	1	1	2	2	2	2	1	2	1	1	2
CM8	Han-Sichuan	2	2	1	2	2	1	2	2	2	2	2	2	1	1	2	2	2	2	1	2	2	2	2	2	2	1	2	2	2	2
CM9	Han-Sichuan	1	2	1	2	1	1	1	2	1	1	1	2	1	1	2	1	1	1	2	1	2	2	2	1	1	1	2	1	1	2
CM9	Han-Sichuan	2	2	1	2	2	1	1	2	2	2	2	2	1	1	2	1	2	1	2	1	2	2	2	1	2	1	2	2	1	2
CM10	Han-Sichuan	1	1	2	2	1	2	2	1	2	1	1	2	1	1	1	2	1	1	1	1	1	2	1	2	1	1	2	1	1	2
CM10	Han-Sichuan	2	2	2	2	2	2	2	2	2	1	2	2	1	1	2	2	1	2	2	2	2	2	2	2	2	2	2	2	1	2
CM11	Han-Sichuan	1	1	1	1	1	1	1	1	2	1	1	2	1	1	2	1	1	1	1	1	2	2	2	2	1	1	1	1	1	2
CM11	Han-Sichuan	1	1	1	2	1	1	1	2	2	2	1	2	2	2	2	1	2	2	1	2	2	2	2	2	2	2	2	2	1	2
CM12	Han-Sichuan	1	1	1	1	1	1	1	1	1	1	2	2	2	1	1	1	1	1	2	1	1	2	1	2	2	1	1	2	1	2
CM12	Han-Sichuan	2	2	2	1	2	1	2	1	2	2	2	2	2	1	2	1	1	1	2	1	1	2	2	2	2	1	2	2	1	2
CM13	Han-Sichuan	1	1	1	1	1	1	2	1	2	1	2	2	2	1	1	1	1	1	1	1	1	2	1	1	2	2	1	1	1	2
CM13	Han-Sichuan	2	2	1	2	2	1	2	2	2	2	2	2	2	2	1	2	2	1	2	1	2	2	2	2	2	2	2	1	1	2
CM14	Han-Sichuan	2	2	1	1	1	1	2	2	2	1	1	1	2	1	2	1	1	1	1	1	1	1	2	1	1	2	2	1	1	2
CM14	Han-Sichuan	2	2	1	1	1	1	2	2	2	2	2	2	2	1	2	2	2	2	1	1	2	2	2	2	1	2	2	1	2	2
CM15	Han-Sichuan	1	2	1	2	1	1	1	1	2	2	2	2	2	1	2	1	1	1	2	1	1	2	1	2	1	1	1	1	1	2
CM15	Han-Sichuan	1	2	2	2	2	1	2	2	2	2	2	2	2	2	2	1	2	2	2	1	1	2	2	2	1	1	2	1	1	2
CM17	Han-Sichuan	1	2	1	1	1	1	1	1	2	2	1	2	1	1	2	1	1	2	2	2	1	2	2	1	1	2	1	1	1	2
CM17	Han-Sichuan	2	2	1	2	1	2	2	1	2	2	2	2	2	1	2	2	2	2	2	2	2	2	2	2	2	2	2	1	1	2
CM18	Han-Sichuan	1	1	1	1	1	1	1	1	1	2	2	2	1	1	1	1	1	1	1	1	1	2	2	1	1	1	1	2	1	2
CM18	Han-Sichuan	2	1	1	2	1	1	2	1	2	2	2	2	1	1	2	1	1	2	2	2	1	2	2	1	1	2	1	2	1	2
CM19	Han-Sichuan	1	1	1	1	1	1	1	2	2	1	2	2	1	1	2	1	1	1	1	1	1	2	2	1	1	2	2	1	1	2
CM19	Han-Sichuan	1	2	1	2	1	1	2	2	2	2	2	2	1	2	2	1	1	2	2	1	2	2	2	2	2	2	2	2	1	2
CM20	Han-Sichuan	1	1	1	1	1	1	1	1	2	1	1	2	1	1	1	2	1	2	2	1	1	2	2	1	1	1	2	1	1	2
CM20	Han-Sichuan	2	1	2	2	2	1	1	2	2	2	2	2	1	2	2	2	1	2	2	2	2	2	2	2	2	2	2	1	1	2
CM21	Han-Sichuan	1	1	1	1	1	1	1	1	1	1	2	2	1	1	1	1	2	1	1	1	1	1	2	2	2	1	2	1	1	2
CM21	Han-Sichuan	1	1	1	2	2	1	2	2	2	2	2	2	1	2	2	1	2	2	2	1	2	2	2	2	2	1	2	1	2	2
CM22	Han-Sichuan	1	1	1	1	1	1	1	2	1	1	1	1	1	1	1	1	1	1	1	1	1	2	2	1	2	1	1	1	1	2
CM22	Han-Sichuan	2	2	1	2	2	1	2	2	2	2	2	2	1	1	1	1	1	1	2	2	2	2	2	2	2	1	2	2	1	2
CM23	Han-Sichuan	1	1	1	1	1	1	2	1	2	1	1	2	1	1	1	1	1	1	1	1	1	1	1	1	2	1	1	1	1	2
CM23	Han-Sichuan	2	1	2	1	2	1	2	1	2	1	2	2	2	2	2	2	2	2	1	1	2	2	2	2	2	2	2	2	2	2
CM24	Han-Sichuan	1	1	1	1	2	1	2	2	2	2	1	2	1	1	1	1	1	1	2	1	1	1	2	1	1	1	1	1	1	2
CM24	Han-Sichuan	1	2	2	2	2	2	2	2	2	2	1	2	2	2	2	1	1	2	2	2	1	2	2	2	2	1	2	2	1	2
CM25	Han-Sichuan	1	1	1	1	1	1	1	1	1	1	2	2	1	2	1	1	1	1	1	1	1	2	2	1	1	1	1	2	1	2
CM25	Han-Sichuan	2	2	1	2	2	2	2	2	2	2	2	2	1	2	2	2	1	2	1	2	2	2	2	1	2	1	1	2	1	2
CM26	Han-Sichuan	2	1	1	1	2	1	1	2	2	1	2	2	1	1	1	2	1	2	2	1	1	2	2	2	1	1	1	1	1	1
CM26	Han-Sichuan	2	2	2	1	2	1	1	2	2	2	2	2	2	2	2	2	1	2	2	2	2	2	2	2	2	2	2	2	1	2
CM27	Han-Sichuan	1	1	1	1	1	1	1	1	2	1	2	2	1	1	2	1	1	1	1	1	1	2	1	1	1	1	2	1	1	1
CM27	Han-Sichuan	2	2	2	2	1	1	1	2	2	2	2	2	1	2	2	2	1	1	2	1	2	2	2	2	1	2	2	2	1	2
CM28	Han-Sichuan	1	1	1	1	2	1	1	1	1	1	1	2	1	1	1	1	1	1	1	1	1	2	1	1	2	1	1	1	1	1
CM28	Han-Sichuan	2	2	2	1	2	1	1	2	2	2	1	2	2	2	2	2	2	2	1	1	2	2	2	2	2	1	1	1	1	1
CM29	Han-Sichuan	1	1	1	2	2	1	1	2	2	1	1	2	1	1	1	1	1	1	2	1	1	1	2	2	1	1	2	1	1	2
CM29	Han-Sichuan	2	2	1	2	2	1	2	2	2	2	2	2	2	2	2	2	1	2	2	1	1	2	2	2	2	2	2	2	1	2
CM30	Han-Sichuan	1	1	1	2	2	1	1	1	1	2	1	2	1	1	1	1	1	1	1	1	1	2	2	1	2	1	1	1	1	1
CM30	Han-Sichuan	2	1	1	2	2	1	1	2	2	2	2	2	2	2	1	2	2	2	2	2	2	2	2	2	2	1	2	1	1	2
CM31	Han-Sichuan	1	2	1	1	1	1	1	2	2	1	1	2	1	1	2	1	1	1	1	1	2	2	2	2	1	1	1	1	1	1
CM31	Han-Sichuan	2	2	2	2	2	1	2	2	2	1	2	2	1	2	2	2	2	1	2	1	2	2	2	2	1	1	2	1	1	2
CM32	Han-Sichuan	2	1	1	2	2	1	1	1	2	1	1	2	2	2	2	1	1	1	2	1	1	2	2	1	2	1	2	1	1	2
CM32	Han-Sichuan	2	2	1	2	2	1	1	1	2	2	2	2	2	2	2	1	1	2	2	1	2	2	2	2	2	2	2	1	2	2
CM33	Han-Sichuan	2	1	1	2	1	1	1	1	1	1	2	2	1	2	1	1	1	1	1	1	1	2	1	1	1	1	2	1	1	1
CM33	Han-Sichuan	2	2	1	2	2	1	1	2	2	2	2	2	2	2	2	2	1	1	1	1	2	2	2	2	1	2	2	1	1	2
CM34	Han-Sichuan	1	1	1	1	1	1	2	1	2	1	1	2	2	1	2	1	1	1	2	1	1	1	2	1	1	1	1	1	1	1
CM34	Han-Sichuan	1	2	2	2	2	1	2	1	2	1	2	2	2	2	2	2	1	2	2	1	1	2	2	1	1	2	2	2	2	2
CM35	Han-Sichuan	2	1	1	1	1	1	1	1	2	1	2	2	1	1	2	2	2	1	1	1	2	1	2	1	1	1	1	1	1	2
CM35	Han-Sichuan	2	2	2	1	2	1	1	2	2	2	2	2	1	2	2	2	2	2	2	1	2	1	2	2	2	2	2	1	1	2
CM36	Han-Sichuan	2	2	1	2	1	1	1	2	2	1	1	2	1	1	2	1	1	1	2	1	2	1	1	1	1	1	1	1	1	1
CM36	Han-Sichuan	2	2	1	2	1	1	1	2	2	2	1	2	2	1	2	2	2	1	2	2	2	2	2	1	2	1	2	1	2	2
CM37	Han-Sichuan	1	1	1	1	1	1	1	2	2	1	1	2	1	1	2	1	1	1	1	1	1	2	2	1	1	1	1	1	1	1
CM37	Han-Sichuan	2	2	1	2	1	1	1	2	2	1	2	2	1	2	2	2	1	2	1	1	1	2	2	2	2	1	2	1	1	2
CM38	Han-Sichuan	1	2	1	1	1	1	1	2	2	1	2	2	1	1	2	1	2	2	2	1	1	1	1	1	1	2	2	1	1	1
CM38	Han-Sichuan	2	2	2	1	1	1	2	2	2	1	2	2	2	2	2	2	2	2	2	1	2	2	2	1	2	2	2	1	1	2
CM39	Han-Sichuan	1	2	1	1	1	1	2	2	2	2	1	2	1	1	2	1	1	1	1	2	1	2	2	1	1	1	2	1	1	2
CM39	Han-Sichuan	1	2	1	2	2	1	2	2	2	2	2	2	2	2	2	1	1	1	2	2	2	2	2	2	1	1	2	2	1	2
CM40	Han-Sichuan	1	1	1	2	1	1	1	2	1	2	2	1	1	1	1	1	1	1	1	1	1	1	2	1	1	1	1	1	1	2
CM40	Han-Sichuan	1	2	2	2	1	1	1	2	2	2	2	2	2	1	2	2	1	2	2	1	1	2	2	1	2	2	2	1	1	2
CM41	Han-Sichuan	1	2	1	1	2	1	1	2	1	1	2	2	1	1	1	1	1	1	1	1	1	2	2	2	1	1	2	1	1	1
CM41	Han-Sichuan	2	2	2	2	2	1	2	2	2	2	2	2	1	2	2	2	2	2	2	1	2	2	2	2	1	2	2	2	1	2
CM42	Han-Sichuan	1	1	1	1	2	1	1	1	2	2	1	2	1	1	2	1	1	1	2	1	1	2	2	1	1	1	2	1	1	2
CM42	Han-Sichuan	1	2	2	2	2	1	1	2	2	2	1	2	1	1	2	1	1	2	2	1	2	2	2	1	1	1	2	1	2	2
CM43	Han-Sichuan	2	1	1	1	1	1	1	2	2	1	1	2	1	1	2	2	1	1	1	1	1	2	1	1	1	1	2	1	1	1
CM43	Han-Sichuan	2	2	1	1	2	1	1	2	2	2	2	2	2	1	2	2	1	2	2	1	2	2	2	2	1	1	2	2	1	2
CM44	Han-Sichuan	1	1	1	2	1	1	1	1	2	1	1	2	1	1	1	1	1	1	1	1	1	1	2	1	1	1	2	1	1	2
CM44	Han-Sichuan	2	1	2	2	1	1	1	1	2	1	1	2	1	2	2	2	2	1	2	1	1	2	2	2	1	2	2	2	1	2
CM45	Han-Sichuan	1	1	1	1	1	1	1	1	2	2	1	2	1	1	1	1	1	1	1	1	1	1	1	1	1	1	1	1	1	2
CM45	Han-Sichuan	2	2	1	2	2	1	1	1	2	2	2	2	2	2	2	2	1	1	1	1	1	2	2	1	2	2	2	2	1	2
CM46	Han-Sichuan	1	2	2	1	1	1	1	2	2	2	1	2	2	1	2	1	1	1	1	1	2	2	2	1	1	1	1	1	1	2
CM46	Han-Sichuan	2	2	2	2	2	1	2	2	2	2	1	2	2	2	2	2	1	2	2	1	2	2	2	1	1	2	1	1	2	2
CM47	Han-Sichuan	1	2	1	1	1	1	2	1	2	2	2	2	2	1	2	1	1	1	1	1	1	2	2	1	2	1	1	1	1	1
CM47	Han-Sichuan	2	2	1	2	2	1	2	2	2	2	2	2	2	2	2	1	2	1	2	1	2	2	2	1	2	2	2	1	1	2
CM48	Han-Sichuan	1	1	1	1	2	1	1	1	1	1	2	2	1	1	1	2	1	1	1	1	1	2	2	1	2	1	1	1	1	1
CM48	Han-Sichuan	2	2	1	2	2	1	1	2	2	1	2	2	2	2	2	2	1	1	2	1	2	2	2	1	2	1	2	2	1	2
CM49	Han-Sichuan	1	1	2	1	1	1	2	1	2	2	1	1	2	1	1	1	1	1	1	1	1	2	1	1	1	1	2	1	1	1
CM49	Han-Sichuan	1	2	2	2	2	1	2	1	2	2	1	2	2	2	2	2	1	1	2	2	2	2	2	1	1	1	2	2	1	2
CM50	Han-Sichuan	1	1	1	1	1	1	1	1	1	1	1	2	1	1	1	2	1	1	2	1	2	1	1	1	1	1	1	2	1	2
CM50	Han-Sichuan	1	1	1	2	2	1	1	2	2	2	1	2	1	2	1	2	1	1	2	2	2	2	2	2	1	2	2	2	1	2
CM51	Han-Sichuan	1	2	1	2	1	1	1	1	2	1	2	1	1	1	1	1	1	1	1	1	1	1	2	1	1	1	2	1	1	2
CM51	Han-Sichuan	2	2	2	2	2	1	1	1	2	2	2	2	2	1	2	2	1	2	2	1	1	2	2	2	2	2	2	2	1	2
CM52	Han-Sichuan	1	1	1	1	2	1	2	1	2	1	1	2	1	1	2	1	1	1	1	1	2	1	2	1	1	1	1	1	1	2
CM52	Han-Sichuan	2	2	1	2	2	1	2	2	2	2	2	2	2	1	2	1	2	1	2	1	2	2	2	2	1	1	2	2	1	2
CM53	Han-Sichuan	1	1	1	1	1	1	1	1	2	1	1	2	1	1	1	1	2	1	1	1	1	2	1	1	2	1	1	1	1	2
CM53	Han-Sichuan	1	2	1	1	2	1	1	1	2	2	1	2	2	2	2	2	2	1	2	1	1	2	2	1	2	2	2	2	1	2
CM54	Han-Sichuan	2	2	1	2	2	1	1	1	2	1	1	2	2	1	2	1	1	1	1	1	1	2	2	2	1	1	1	1	1	2
CM54	Han-Sichuan	2	2	1	2	2	1	2	1	2	1	2	2	2	1	2	2	2	1	2	1	2	2	2	2	1	2	1	1	1	2
CM55	Han-Sichuan	1	1	1	1	1	1	1	1	2	1	1	1	1	1	2	1	1	1	2	1	1	2	1	2	1	1	1	1	1	1
CM55	Han-Sichuan	1	1	1	1	1	1	2	2	2	1	2	2	1	1	2	1	2	2	2	2	2	2	2	2	1	1	2	2	2	1
CM56	Han-Sichuan	2	2	1	1	1	1	2	1	2	1	2	1	1	1	2	1	1	2	1	1	1	1	2	1	1	1	1	2	1	2
CM56	Han-Sichuan	2	2	2	2	1	1	2	2	2	1	2	2	2	1	2	2	1	2	1	2	1	2	2	2	2	2	2	2	1	2
CM57	Han-Sichuan	2	2	1	2	1	1	1	1	2	1	1	2	1	2	1	1	1	1	1	1	1	1	1	1	1	1	1	2	1	2
CM57	Han-Sichuan	2	2	2	2	1	1	1	2	2	1	2	2	2	2	2	2	1	2	1	1	1	2	2	1	2	2	2	2	1	2
CM59	Han-Sichuan	1	2	1	2	2	1	2	1	2	1	1	2	1	1	1	1	1	1	1	1	2	2	2	1	1	1	1	1	1	2
CM59	Han-Sichuan	2	2	1	2	2	2	2	2	2	2	2	2	2	2	2	2	1	2	2	1	2	2	2	2	2	1	2	2	1	2
CM60	Han-Sichuan	1	2	1	1	1	1	1	1	2	1	1	2	2	1	2	1	1	1	2	1	1	2	1	1	1	1	1	1	1	1
CM60	Han-Sichuan	2	2	1	1	2	2	1	2	2	1	1	2	2	2	2	2	2	1	2	1	1	2	2	2	1	1	2	1	1	2
CM61	Han-Sichuan	1	2	1	1	1	1	1	1	1	2	2	1	2	1	1	1	2	1	1	1	1	2	2	1	1	1	2	1	1	1
CM61	Han-Sichuan	1	2	2	2	1	1	2	2	2	2	2	2	2	2	2	1	2	2	1	2	1	2	2	1	1	2	2	1	1	1
CM62	Han-Sichuan	1	1	1	2	1	1	1	1	2	1	1	2	1	1	2	1	1	1	2	1	1	1	2	2	1	1	2	1	1	1
CM62	Han-Sichuan	1	2	2	2	2	2	2	1	2	2	2	2	1	2	2	1	2	1	2	2	2	2	2	2	2	1	2	2	1	2
CM63	Han-Sichuan	1	1	1	1	2	1	1	1	2	1	1	1	1	1	2	1	1	1	1	1	1	2	2	1	2	2	1	1	1	2
CM63	Han-Sichuan	2	2	2	2	2	1	2	2	2	2	1	2	2	2	2	2	1	1	2	1	2	2	2	1	2	2	1	2	2	2
Y1	Yi-Sichuan	1	2	1	1	1	1	1	1	2	1	1	2	2	1	2	1	1	2	1	1	2	1	2	2	1	1	2	1	1	1
Y1	Yi-Sichuan	2	2	1	2	2	1	2	2	2	1	1	2	2	2	2	1	2	2	2	1	2	2	2	2	2	2	2	2	1	2
Y2	Yi-Sichuan	1	1	2	2	1	1	1	2	1	1	1	2	1	1	1	1	1	1	2	1	2	2	2	1	1	1	2	1	1	2
Y2	Yi-Sichuan	1	2	2	2	1	1	2	2	2	1	2	2	2	2	2	1	1	2	2	1	2	2	2	2	1	1	2	1	1	2
Y3	Yi-Sichuan	2	2	1	2	1	1	1	2	2	1	1	2	1	1	2	1	1	1	1	1	1	2	1	1	1	1	2	1	1	2
Y3	Yi-Sichuan	2	2	2	2	1	1	1	2	2	1	1	2	2	2	2	2	2	1	1	2	1	2	2	1	2	1	2	2	1	2
Y4	Yi-Sichuan	2	2	1	1	1	1	1	1	2	1	1	1	2	1	2	1	1	1	1	1	2	1	2	1	1	1	1	1	1	1
Y4	Yi-Sichuan	2	2	1	2	2	1	1	2	2	2	1	2	2	1	2	2	2	1	2	1	2	2	2	2	2	2	2	1	1	1
Y5	Yi-Sichuan	1	1	2	1	2	1	1	2	2	1	2	1	1	1	1	1	1	1	2	1	1	2	2	1	1	1	2	1	1	2
Y5	Yi-Sichuan	2	1	2	2	2	1	2	2	2	1	2	2	2	2	2	1	2	2	2	1	2	2	2	2	1	2	2	2	1	2
Y6	Yi-Sichuan	1	1	1	1	1	1	1	2	2	1	2	2	1	1	2	1	1	1	1	1	1	2	2	1	1	1	1	1	1	1
Y6	Yi-Sichuan	2	2	1	2	1	1	1	2	2	2	2	2	2	1	2	2	1	1	1	2	2	2	2	2	2	2	2	1	1	2
Y7	Yi-Sichuan	1	1	1	2	2	1	1	2	2	2	1	2	1	1	2	1	1	1	2	1	1	2	2	1	1	1	2	1	1	2
Y7	Yi-Sichuan	2	1	2	2	2	1	1	2	2	2	2	2	1	2	2	2	2	2	2	1	1	2	2	1	1	1	2	1	1	2
Y8	Yi-Sichuan	1	1	1	1	1	1	1	1	1	1	1	2	1	1	1	1	1	1	2	2	1	1	2	1	1	1	2	1	1	2
Y8	Yi-Sichuan	2	2	2	2	1	1	1	2	2	1	2	2	2	1	1	1	2	2	2	2	2	2	2	2	2	2	2	1	1	2
Y9	Yi-Sichuan	1	2	1	1	1	1	1	1	2	1	1	1	2	2	2	1	2	1	2	1	2	2	2	1	1	1	2	1	1	2
Y9	Yi-Sichuan	1	2	1	2	2	1	2	2	2	2	2	2	2	2	2	1	2	1	2	2	2	2	2	1	2	1	2	1	1	2
Y10	Yi-Sichuan	1	2	1	1	1	1	1	1	2	1	2	2	1	1	1	1	1	1	2	1	2	1	1	1	1	1	1	1	1	2
Y10	Yi-Sichuan	2	2	2	2	2	1	1	2	2	2	2	2	2	2	1	2	1	2	2	1	2	2	2	1	1	2	2	2	1	2
Y11	Yi-Sichuan	1	2	1	2	2	1	1	2	2	1	1	2	2	1	2	2	1	2	1	2	1	2	2	1	1	2	1	1	1	1
Y11	Yi-Sichuan	2	2	1	2	2	1	1	2	2	1	2	2	2	1	2	2	2	2	2	2	2	2	2	1	1	2	2	2	1	2
Y12	Yi-Sichuan	2	1	1	1	2	1	1	1	2	1	1	2	1	1	2	1	1	1	1	1	1	2	1	2	1	1	2	1	1	1
Y12	Yi-Sichuan	2	2	2	2	2	2	2	2	2	2	1	2	2	2	2	2	1	1	2	1	2	2	2	2	2	1	2	1	2	2
Y13	Yi-Sichuan	1	2	1	1	1	1	1	2	2	1	1	1	1	2	1	1	1	1	1	1	1	1	2	1	1	1	2	1	1	2
Y13	Yi-Sichuan	2	2	1	2	1	1	1	2	2	1	2	2	1	2	1	1	1	1	1	1	2	2	2	2	2	1	2	1	1	2
Y14	Yi-Sichuan	2	1	1	1	2	1	1	2	2	1	2	1	2	2	2	1	1	1	1	1	2	2	2	2	1	1	1	1	1	1
Y14	Yi-Sichuan	2	1	2	1	2	1	1	2	2	1	2	2	2	2	2	2	1	1	2	2	2	2	2	2	2	2	1	2	1	2
Y15	Yi-Sichuan	1	1	1	1	1	1	1	1	2	1	2	2	2	1	2	1	1	1	1	1	1	2	1	2	1	1	2	1	1	2
Y15	Yi-Sichuan	2	1	2	2	2	2	2	2	2	2	2	2	2	2	2	2	1	1	2	1	2	2	2	2	1	2	2	1	1	2
Y16	Yi-Sichuan	1	2	1	2	1	1	1	1	2	2	1	2	1	2	1	1	1	1	2	1	1	1	2	1	2	1	1	1	1	1
Y16	Yi-Sichuan	2	2	2	2	2	1	2	2	2	2	1	2	2	2	1	1	2	1	2	1	1	2	2	2	2	1	2	1	1	2
Y17	Yi-Sichuan	1	2	2	1	1	1	1	2	2	1	2	2	1	1	2	1	1	1	1	1	1	2	2	1	1	2	2	1	1	1
Y17	Yi-Sichuan	2	2	2	2	1	1	2	2	2	2	2	2	1	2	2	1	2	2	2	2	2	2	2	2	1	2	2	2	1	2
Y18	Yi-Sichuan	1	1	1	1	1	1	1	1	2	2	1	2	1	2	1	1	1	1	2	1	1	1	2	1	1	1	1	1	1	1
Y18	Yi-Sichuan	2	2	1	2	1	1	1	2	2	2	1	2	2	2	2	2	1	1	2	2	2	2	2	2	1	1	2	1	2	1
Y19	Yi-Sichuan	1	1	2	2	1	1	1	2	2	1	1	2	2	1	1	1	1	1	1	1	1	1	1	1	1	1	1	1	1	2
Y19	Yi-Sichuan	2	1	2	2	1	1	2	2	2	2	1	2	2	2	2	1	1	2	2	1	1	2	2	2	1	2	1	1	1	2
Y20	Yi-Sichuan	1	2	2	1	1	1	1	1	1	1	2	2	1	1	2	1	1	1	1	1	1	2	2	1	1	1	2	1	1	2
Y20	Yi-Sichuan	1	2	2	2	2	1	1	1	2	1	2	2	1	2	2	2	2	2	2	1	2	2	2	1	2	2	2	2	1	2
Y21	Yi-Sichuan	1	2	1	1	2	1	2	2	2	1	2	2	1	1	2	1	1	1	2	1	2	1	2	1	1	1	1	1	1	1
Y21	Yi-Sichuan	1	2	2	2	2	1	2	2	2	1	2	2	2	2	2	1	2	1	2	1	2	2	2	2	1	1	2	1	1	2
Y22	Yi-Sichuan	1	2	1	1	2	1	1	1	2	1	1	2	2	1	2	1	1	1	1	1	1	2	1	2	2	2	1	1	1	2
Y22	Yi-Sichuan	2	2	1	2	2	1	1	1	2	1	2	2	2	2	2	2	1	2	2	2	2	2	2	2	2	2	2	2	2	2
Y23	Yi-Sichuan	1	2	1	1	1	1	1	2	2	1	1	2	1	1	1	2	1	2	1	1	1	2	1	1	1	1	2	1	2	2
Y23	Yi-Sichuan	2	2	2	2	2	1	2	2	2	1	2	2	1	2	2	2	1	2	1	2	2	2	2	2	1	2	2	2	2	2
Y24	Yi-Sichuan	1	1	1	2	2	1	1	1	2	1	2	2	1	1	1	1	1	2	1	1	1	2	1	2	1	1	1	1	1	2
Y24	Yi-Sichuan	2	2	1	2	2	1	1	2	2	1	2	2	2	1	2	1	1	2	2	1	1	2	2	2	2	2	2	1	1	2
Y25	Yi-Sichuan	1	2	1	1	1	1	1	1	1	2	1	1	1	1	1	2	1	1	1	1	1	1	1	1	1	1	2	1	1	1
Y25	Yi-Sichuan	1	2	1	1	2	1	2	1	2	2	2	2	2	2	2	2	2	2	1	2	2	2	2	2	1	1	2	2	1	2
Y26	Yi-Sichuan	1	1	1	1	1	1	1	2	2	1	1	1	1	1	1	1	2	2	2	2	1	2	1	1	1	1	2	1	1	2
Y26	Yi-Sichuan	2	2	1	2	2	1	2	2	2	1	2	2	2	2	2	1	2	2	2	2	1	2	2	2	1	1	2	1	1	2
Y27	Yi-Sichuan	2	1	1	2	1	1	1	2	2	1	1	1	1	2	1	1	1	1	1	1	1	1	1	2	1	1	1	1	1	2
Y27	Yi-Sichuan	2	2	1	2	2	2	2	2	2	2	2	2	1	2	2	2	2	2	2	1	1	2	2	2	1	2	2	1	2	2
Y28	Yi-Sichuan	1	2	1	1	1	1	1	1	2	1	1	2	2	1	2	2	1	1	2	1	1	2	2	1	1	2	1	1	1	1
Y28	Yi-Sichuan	1	2	2	1	1	1	1	2	2	2	2	2	2	2	2	2	1	1	2	1	2	2	2	2	1	2	1	1	1	2
Y29	Yi-Sichuan	2	1	1	1	1	1	2	2	2	1	1	2	2	1	2	2	1	1	1	1	1	2	2	2	1	1	2	1	1	2
Y29	Yi-Sichuan	2	2	2	2	2	1	2	2	2	1	1	2	2	2	2	2	1	2	2	2	1	2	2	2	1	1	2	2	1	2
Y31	Yi-Sichuan	1	1	1	1	1	1	1	1	1	1	1	2	1	2	2	1	1	2	1	1	2	2	2	2	1	1	1	1	1	1
Y31	Yi-Sichuan	2	2	1	2	2	1	1	2	2	2	2	2	2	2	2	2	1	2	1	1	2	2	2	2	2	2	1	1	1	2
Y32	Yi-Sichuan	2	2	1	2	1	1	1	1	1	1	1	2	2	1	1	1	1	1	1	1	1	2	2	1	1	1	1	1	1	2
Y32	Yi-Sichuan	2	2	2	2	2	1	1	1	2	2	2	2	2	2	2	2	1	1	2	1	1	2	2	2	1	2	2	1	2	2
Y33	Yi-Sichuan	1	1	1	1	1	1	1	2	2	1	2	1	1	1	2	1	1	1	1	1	1	1	2	2	1	1	1	1	1	2
Y33	Yi-Sichuan	2	2	1	2	2	1	2	2	2	1	2	2	2	2	2	1	2	2	1	2	1	2	2	2	1	1	2	1	1	2
Y34	Yi-Sichuan	1	1	1	1	1	1	1	2	2	1	1	1	2	1	1	1	1	1	2	1	2	2	2	1	1	1	1	2	1	1
Y34	Yi-Sichuan	1	2	2	2	2	1	1	2	2	2	2	2	2	2	2	1	2	1	2	2	2	2	2	1	2	1	2	2	1	1
Y35	Yi-Sichuan	1	2	1	1	1	1	1	2	2	1	2	2	2	1	2	1	1	1	2	1	1	2	2	2	2	1	2	1	1	1
Y35	Yi-Sichuan	1	2	1	2	2	1	1	2	2	1	2	2	2	2	2	2	2	1	2	1	2	2	2	2	2	1	2	1	2	2
Y36	Yi-Sichuan	1	1	1	2	2	1	1	1	2	1	2	1	1	2	1	1	1	2	2	2	1	2	1	1	1	2	1	1	1	1
Y36	Yi-Sichuan	2	2	2	2	2	1	2	1	2	1	2	2	2	2	1	2	1	2	2	2	2	2	2	1	2	2	2	2	2	2
Y37	Yi-Sichuan	1	1	1	2	1	1	1	2	2	1	2	2	1	1	1	2	1	2	2	1	1	2	1	2	1	2	1	1	1	2
Y37	Yi-Sichuan	1	2	1	2	2	1	2	2	2	1	2	2	2	1	2	2	1	2	2	1	2	2	1	2	1	2	1	1	2	2
Y38	Yi-Sichuan	1	1	1	1	1	1	1	1	2	1	2	1	2	1	1	1	1	1	2	1	1	2	1	1	2	1	1	1	1	1
Y38	Yi-Sichuan	2	2	1	2	2	2	1	2	2	1	2	2	2	2	1	2	2	1	2	2	2	2	2	2	2	1	1	1	1	2
Y39	Yi-Sichuan	1	2	1	2	1	1	1	1	2	1	1	2	1	2	1	1	1	1	1	1	2	2	1	1	1	1	2	1	1	2
Y39	Yi-Sichuan	2	2	1	2	2	1	1	2	2	1	2	2	1	2	2	1	2	1	2	2	2	2	2	1	2	1	2	1	2	2
Y40	Yi-Sichuan	1	1	1	1	1	1	1	1	2	1	1	2	1	1	1	1	1	1	1	1	1	1	2	1	1	1	2	1	1	2
Y40	Yi-Sichuan	1	2	1	2	2	1	1	2	2	1	2	2	2	1	2	2	2	2	2	2	2	2	2	2	1	1	2	1	1	2
Y41	Yi-Sichuan	1	1	1	1	1	1	1	2	2	1	1	2	1	1	1	1	2	1	2	1	1	2	2	1	1	1	1	1	1	1
Y41	Yi-Sichuan	1	2	2	2	2	1	1	2	2	2	2	2	1	2	1	2	2	2	2	1	2	2	2	1	1	2	2	1	1	2
Y42	Yi-Sichuan	1	2	1	2	1	1	2	1	1	1	1	1	2	2	1	1	1	1	2	1	2	1	2	1	1	1	1	1	1	2
Y42	Yi-Sichuan	2	2	2	2	1	1	2	2	2	2	1	2	2	2	1	2	2	2	2	1	2	2	2	1	1	2	2	1	1	2
Y43	Yi-Sichuan	2	1	1	2	2	1	1	1	2	1	1	2	2	2	1	2	1	2	2	1	1	2	2	2	1	1	1	1	1	2
Y43	Yi-Sichuan	2	2	2	2	2	1	1	2	2	2	2	2	2	2	2	2	1	2	2	1	2	2	2	2	1	1	1	1	1	2
Y44	Yi-Sichuan	2	2	1	1	2	1	1	1	2	1	2	2	2	1	2	1	1	1	1	2	1	2	1	1	1	1	2	1	1	1
Y44	Yi-Sichuan	2	2	1	2	2	1	1	2	2	2	2	2	2	1	2	1	1	2	2	1	1	2	2	2	1	1	2	2	2	2
Y45	Yi-Sichuan	2	1	1	1	1	1	1	2	2	1	2	2	1	2	2	1	1	2	1	1	1	2	2	1	2	1	1	1	1	2
Y45	Yi-Sichuan	2	1	1	2	2	1	2	2	2	2	2	2	2	2	2	2	2	2	2	1	2	2	2	2	2	1	2	1	1	2
Y46	Yi-Sichuan	2	1	1	1	1	1	1	2	2	2	1	2	2	1	1	1	1	2	2	2	1	1	1	1	2	1	2	1	1	1
Y46	Yi-Sichuan	2	2	1	1	1	1	1	2	2	2	2	2	2	1	1	2	2	2	2	1	1	2	1	2	2	1	2	1	1	2
Y47	Yi-Sichuan	1	1	1	2	1	1	1	1	1	1	1	2	1	1	1	1	1	1	1	2	1	2	2	1	1	1	1	1	1	1
Y47	Yi-Sichuan	1	2	2	2	2	1	1	2	2	2	2	2	1	2	2	1	1	2	2	1	2	2	2	1	2	2	2	2	1	2
Y48	Yi-Sichuan	2	2	1	1	1	1	1	2	2	1	1	2	2	1	1	1	2	1	1	2	1	2	2	1	1	2	1	1	1	2
Y48	Yi-Sichuan	2	2	1	2	2	1	1	2	2	2	2	2	2	1	2	1	2	2	2	2	2	2	2	2	2	2	1	1	1	2
Y49	Yi-Sichuan	1	1	1	2	1	1	1	1	2	1	1	1	2	1	2	1	1	1	2	2	1	2	1	2	1	1	1	1	1	1
Y49	Yi-Sichuan	1	2	2	2	2	1	1	1	2	1	2	2	2	2	2	1	2	1	2	2	2	2	2	2	2	1	1	2	1	2
Y50	Yi-Sichuan	1	1	1	1	1	1	1	2	2	1	2	2	2	2	2	1	2	1	1	1	1	1	1	1	1	1	1	1	1	2
Y50	Yi-Sichuan	2	2	2	1	2	2	2	2	2	1	2	2	2	2	2	1	2	2	2	1	2	2	2	2	2	1	2	2	1	2
Y51	Yi-Sichuan	2	2	1	1	1	1	1	1	2	2	1	2	1	1	2	1	1	1	1	1	1	2	1	1	2	1	2	1	1	2
Y51	Yi-Sichuan	2	2	1	2	2	1	2	1	2	2	2	2	1	2	2	2	1	1	2	2	1	2	2	2	2	1	2	1	1	2
Y52	Yi-Sichuan	2	1	1	1	1	1	1	1	1	1	1	1	1	1	1	1	1	1	1	1	1	2	2	1	1	1	2	1	1	1
Y52	Yi-Sichuan	2	2	1	1	1	1	1	1	2	2	2	2	2	2	2	1	1	2	2	2	2	2	2	2	2	1	2	1	1	2
Y53	Yi-Sichuan	1	2	1	1	2	1	1	2	2	1	2	2	2	1	2	1	1	1	2	1	1	2	2	1	1	1	2	1	1	2
Y53	Yi-Sichuan	2	2	2	1	2	1	2	2	2	1	2	2	2	2	2	1	2	2	2	2	2	2	2	2	1	2	2	1	1	2
Y54	Yi-Sichuan	1	1	1	1	1	1	1	1	2	1	2	2	2	1	2	1	1	1	1	1	2	2	1	1	1	1	2	1	1	2
Y54	Yi-Sichuan	2	2	2	2	2	1	1	2	2	2	2	2	2	2	2	2	2	1	2	2	2	2	1	1	2	1	2	1	1	2
Y55	Yi-Sichuan	1	2	1	2	1	1	1	1	2	1	1	2	2	1	2	1	1	1	1	1	2	2	1	1	1	1	1	1	1	1
Y55	Yi-Sichuan	2	2	2	2	2	1	1	2	2	2	2	2	2	1	2	1	1	1	2	1	2	2	2	2	1	1	2	1	2	2
Y56	Yi-Sichuan	1	1	1	1	1	1	1	1	2	1	1	2	2	1	2	1	1	1	1	1	1	1	2	1	1	1	2	1	1	1
Y56	Yi-Sichuan	1	2	2	2	2	1	2	2	2	2	2	2	2	2	2	1	2	1	2	2	2	2	2	2	2	2	2	2	1	2
Y57	Yi-Sichuan	1	1	1	1	1	1	1	2	2	1	1	2	1	1	1	1	1	1	1	1	1	2	1	1	1	1	2	1	1	2
Y57	Yi-Sichuan	2	2	2	2	1	1	1	2	2	2	2	2	2	1	2	2	1	2	2	1	1	2	2	2	2	1	2	2	1	2
Y58	Yi-Sichuan	1	1	2	1	1	1	2	2	2	1	1	2	1	1	2	1	1	1	1	1	1	2	2	2	1	1	1	1	2	1
Y58	Yi-Sichuan	2	2	2	2	2	1	2	2	2	2	2	2	1	2	2	2	1	2	2	1	1	2	2	2	2	1	2	1	2	2
Y59	Yi-Sichuan	1	1	1	1	2	1	1	1	2	1	1	2	2	1	1	2	1	1	1	1	2	1	2	1	2	1	1	1	1	2
Y59	Yi-Sichuan	2	2	2	2	2	1	2	2	2	2	2	2	2	2	2	2	1	1	2	2	2	2	2	1	2	2	1	1	2	2
Y60	Yi-Sichuan	1	2	1	1	1	1	2	2	2	1	1	2	1	1	2	1	1	1	1	1	1	1	2	1	1	1	1	1	1	2
Y60	Yi-Sichuan	2	2	2	2	2	1	2	2	2	2	2	2	1	2	2	2	1	2	2	1	1	2	2	2	2	1	2	1	1	2
Y61	Yi-Sichuan	2	1	1	2	1	1	1	1	2	1	1	2	1	1	1	1	1	1	1	1	1	1	2	1	1	1	1	1	1	2
Y61	Yi-Sichuan	2	2	2	2	2	1	2	2	2	2	2	2	2	2	1	2	2	1	1	2	1	2	2	2	2	1	2	2	1	2
Y62	Yi-Sichuan	2	1	1	1	1	1	1	1	2	1	1	2	1	1	1	1	1	1	1	1	1	2	2	2	1	1	2	1	1	2
Y62	Yi-Sichuan	2	2	2	2	2	2	1	2	2	2	2	2	1	2	2	2	2	2	2	2	1	2	2	2	2	1	2	2	1	2
Y63	Yi-Sichuan	1	1	1	1	2	1	1	1	1	1	1	2	1	2	1	1	1	1	1	1	1	2	2	1	1	1	1	1	1	1
Y63	Yi-Sichuan	2	2	2	2	2	1	2	2	2	2	2	2	2	2	2	2	1	1	2	1	2	2	2	2	2	1	2	2	1	2
Y65	Yi-Sichuan	1	1	1	1	1	1	1	1	2	1	2	2	1	1	2	1	1	1	1	1	1	1	2	1	1	1	1	1	1	1
Y65	Yi-Sichuan	2	2	1	2	1	1	2	2	2	2	2	2	2	2	2	1	2	2	2	1	2	2	2	2	2	2	2	2	2	2
Y66	Yi-Sichuan	1	1	1	1	1	1	1	1	2	1	1	2	1	1	1	1	1	1	1	1	1	1	1	1	1	1	2	1	1	2
Y66	Yi-Sichuan	1	2	2	2	2	1	2	1	2	2	2	2	2	2	2	2	1	2	2	1	1	1	2	2	1	1	2	2	1	2
Y67	Yi-Sichuan	1	1	1	1	1	1	1	2	2	2	1	2	1	1	2	1	1	1	1	1	1	1	2	1	1	1	1	1	1	2
Y67	Yi-Sichuan	2	2	2	2	2	2	1	2	2	2	2	2	2	2	2	2	1	1	2	1	2	2	2	2	2	1	2	1	1	2
Y68	Yi-Sichuan	1	1	1	1	1	1	1	1	2	1	2	1	1	1	1	1	1	1	2	1	1	1	2	1	1	1	2	1	1	2
Y68	Yi-Sichuan	1	2	1	2	2	1	1	2	2	1	2	2	2	2	2	2	1	2	2	2	2	2	2	1	1	2	2	2	2	2
Y69	Yi-Sichuan	1	1	1	1	2	1	1	1	2	1	1	2	2	2	1	2	1	1	2	1	1	1	2	1	1	1	2	1	1	2
Y69	Yi-Sichuan	1	2	2	2	2	1	1	2	2	2	1	2	2	2	2	2	1	2	2	1	2	2	2	2	1	1	2	2	1	2
Y70	Yi-Sichuan	1	1	1	1	1	1	1	1	2	1	1	2	2	1	2	1	1	2	1	1	2	2	1	1	1	1	2	1	1	1
Y70	Yi-Sichuan	2	1	2	2	2	1	2	1	2	2	2	2	2	2	2	2	2	2	1	2	2	2	2	2	2	1	2	2	2	2
Y71	Yi-Sichuan	2	2	1	1	1	1	1	2	2	1	1	1	1	1	1	1	1	1	2	1	1	2	1	1	1	1	1	1	1	2
Y71	Yi-Sichuan	2	2	2	2	1	1	2	2	2	2	2	2	2	2	1	1	1	2	2	1	2	2	2	2	2	2	2	2	1	2
Y72	Yi-Sichuan	1	2	2	2	1	1	1	1	2	1	1	2	1	1	1	1	1	1	1	1	1	1	2	1	1	1	1	1	1	1
Y72	Yi-Sichuan	2	2	2	2	1	1	2	2	2	2	2	2	1	1	2	1	1	1	1	2	2	2	2	2	2	2	2	1	1	2
Y123	Yi-Sichuan	1	2	1	1	2	1	1	1	2	2	1	2	1	2	1	1	1	1	1	1	1	2	2	2	1	1	1	1	1	1
Y123	Yi-Sichuan	2	2	1	2	2	1	2	1	2	2	2	2	1	2	2	2	1	1	2	2	2	2	2	2	1	1	2	1	1	2
Y124	Yi-Sichuan	1	2	1	2	2	1	1	2	2	1	2	2	1	1	1	1	1	2	2	1	1	2	2	1	1	2	2	1	1	1
Y124	Yi-Sichuan	2	2	2	2	2	1	1	2	2	1	2	2	2	2	1	1	1	2	2	1	2	2	2	1	1	2	2	2	1	2
Y125	Yi-Sichuan	1	1	1	1	2	1	1	1	1	1	1	2	2	1	2	1	1	1	2	1	1	2	1	1	1	1	1	1	1	2
Y125	Yi-Sichuan	2	2	2	1	2	1	2	2	2	2	2	2	2	2	2	1	1	2	2	2	1	2	1	2	2	2	2	1	1	2
Y126	Yi-Sichuan	1	1	1	1	1	1	1	1	2	1	1	2	1	1	2	1	1	1	1	1	1	2	1	1	1	1	1	1	1	1
Y126	Yi-Sichuan	2	2	2	2	1	1	1	2	2	1	2	2	2	2	2	2	1	2	2	2	1	2	2	2	2	1	2	2	1	1
Y127	Yi-Sichuan	1	2	2	1	1	1	1	1	2	1	1	1	1	1	1	1	1	1	1	1	1	2	1	1	2	1	1	1	1	1
Y127	Yi-Sichuan	2	2	2	2	1	1	2	2	2	1	2	2	2	2	1	2	2	2	2	1	1	2	2	2	2	1	2	2	1	2
Y128	Yi-Sichuan	1	1	1	1	2	1	1	2	1	1	1	2	1	1	2	1	1	1	2	1	1	2	1	1	1	1	2	1	1	1
Y128	Yi-Sichuan	2	2	2	2	2	1	2	2	2	1	2	2	2	2	2	1	1	1	2	1	2	2	2	2	2	1	2	1	1	2
Y129	Yi-Sichuan	1	2	1	2	2	1	1	1	2	1	1	2	1	1	1	1	1	2	1	1	1	1	2	1	1	1	1	1	1	2
Y129	Yi-Sichuan	2	2	1	2	2	1	1	2	2	2	2	2	2	1	2	1	2	2	2	2	2	1	2	1	1	1	2	1	1	2
Y130	Yi-Sichuan	1	1	1	1	1	1	1	1	1	1	1	2	1	1	1	2	2	1	2	1	1	2	1	1	1	1	2	1	1	1
Y130	Yi-Sichuan	2	1	1	2	2	1	1	2	2	2	2	2	2	2	2	2	2	2	2	1	2	2	1	2	1	1	2	2	1	2
Y131	Yi-Sichuan	2	2	1	2	2	1	1	1	2	2	1	2	2	1	1	1	1	1	1	1	1	2	1	1	1	1	1	1	1	1
Y131	Yi-Sichuan	2	2	2	2	2	1	2	2	2	2	1	2	2	1	2	1	1	1	1	1	2	2	2	2	2	1	1	1	1	2
Y132	Yi-Sichuan	2	1	1	1	1	1	2	2	2	1	1	2	1	1	2	1	1	1	1	1	1	2	2	1	1	1	1	1	1	1
Y132	Yi-Sichuan	2	2	2	2	2	1	2	2	2	2	2	2	2	2	2	1	1	2	2	1	2	2	2	2	2	1	2	1	1	2
Y133	Yi-Sichuan	2	1	1	1	1	1	1	1	1	1	1	2	1	1	2	1	1	1	1	1	1	2	2	1	1	1	2	1	1	1
Y133	Yi-Sichuan	2	2	1	2	2	1	2	2	2	2	2	2	2	2	2	1	1	2	2	1	2	2	2	2	2	2	2	1	2	2
Y134	Yi-Sichuan	1	1	1	1	1	1	1	2	2	1	1	1	1	1	1	1	1	1	1	1	2	2	2	2	1	1	1	1	1	1
Y134	Yi-Sichuan	2	2	2	2	2	1	1	2	2	2	2	2	2	1	2	2	1	1	1	2	2	2	2	2	1	1	2	2	1	2
Y135	Yi-Sichuan	1	1	1	1	1	1	1	1	2	1	2	2	2	2	1	1	1	1	1	1	1	1	2	1	1	1	1	1	1	2
Y135	Yi-Sichuan	1	2	1	1	2	1	1	2	2	2	2	2	2	2	2	2	1	1	2	1	1	2	2	1	2	1	2	2	1	2
Y136	Yi-Sichuan	1	1	1	1	1	1	1	1	2	1	1	2	1	1	2	1	1	1	1	1	1	1	2	1	1	1	2	1	1	1
Y136	Yi-Sichuan	2	2	2	2	1	1	2	2	2	2	2	2	2	2	2	2	1	2	2	1	2	2	2	2	2	1	2	2	1	2
Y137	Yi-Sichuan	2	1	1	1	1	1	1	1	2	1	1	2	1	1	1	1	1	1	1	1	1	1	2	1	1	1	2	1	1	2
Y137	Yi-Sichuan	2	2	2	2	2	1	2	2	2	1	2	2	2	1	2	1	1	1	2	2	1	1	2	2	2	2	2	1	1	2
Y139	Yi-Sichuan	1	1	1	1	1	1	1	1	1	1	2	2	1	1	1	1	1	1	1	1	1	2	2	1	1	1	1	1	1	2
Y139	Yi-Sichuan	2	2	2	2	1	1	2	2	2	2	2	2	2	1	2	2	1	1	2	1	2	2	2	2	2	2	2	1	1	2
Y140	Yi-Sichuan	1	2	1	1	1	1	1	1	2	1	1	2	2	1	1	1	1	1	1	1	2	2	1	1	1	1	1	1	1	1
Y140	Yi-Sichuan	2	2	2	1	2	1	1	2	2	2	1	2	2	1	2	1	2	2	2	2	2	2	1	1	1	1	1	2	1	2
Y141	Yi-Sichuan	1	1	1	2	1	1	1	1	2	1	1	2	2	1	1	1	2	1	1	1	1	2	1	1	1	1	1	1	1	2
Y141	Yi-Sichuan	1	1	1	2	1	1	1	2	2	2	2	2	2	2	2	1	2	1	2	1	2	2	2	1	2	1	2	1	1	2
Y142	Yi-Sichuan	1	1	1	2	2	1	1	1	2	1	1	1	2	1	1	1	1	1	1	1	2	2	2	2	1	1	1	1	1	2
Y142	Yi-Sichuan	1	2	1	2	2	2	2	1	2	2	2	2	2	1	2	1	1	1	2	1	2	2	2	2	1	1	2	1	1	2
Y143	Yi-Sichuan	1	2	1	1	1	1	1	1	2	1	1	2	1	1	1	1	1	1	1	1	1	2	1	1	1	1	1	1	1	2
Y143	Yi-Sichuan	2	2	2	2	2	2	1	2	2	2	2	2	2	1	2	1	1	1	2	1	2	2	2	2	1	1	1	1	1	2
Y144	Yi-Sichuan	1	1	1	1	1	1	1	1	2	1	1	2	1	2	2	1	1	1	1	1	1	2	2	1	1	1	1	1	1	1
Y144	Yi-Sichuan	2	2	2	2	1	1	2	2	2	2	2	2	2	2	2	2	1	1	2	1	2	2	2	2	2	1	2	2	1	1
Y145	Yi-Sichuan	1	2	1	1	1	1	1	1	2	1	1	2	1	1	1	1	1	2	1	1	1	1	2	1	1	1	1	1	1	1
Y145	Yi-Sichuan	2	2	1	2	1	1	2	2	2	2	2	2	2	2	2	1	2	2	2	2	1	1	2	2	2	2	2	1	1	2
Y146	Yi-Sichuan	1	2	1	1	1	1	1	1	2	1	2	2	1	1	2	1	1	1	1	1	1	2	1	1	1	1	1	1	1	2
Y146	Yi-Sichuan	2	2	2	2	2	1	1	2	2	2	2	2	2	2	2	2	1	2	2	2	1	2	2	2	2	1	2	1	1	2
Y147	Yi-Sichuan	1	1	1	1	1	1	1	1	2	1	1	2	1	1	2	1	1	1	1	1	1	2	2	1	1	1	1	1	1	2
Y147	Yi-Sichuan	1	2	2	2	2	1	2	2	2	2	2	2	2	2	2	2	2	1	2	1	2	2	2	1	2	1	2	2	1	2
Y148	Yi-Sichuan	2	1	1	1	1	1	1	2	1	1	1	2	1	1	2	1	2	1	1	1	1	1	1	1	1	1	1	1	1	2
Y148	Yi-Sichuan	2	2	2	2	2	1	1	2	2	2	2	2	2	2	2	1	2	1	2	1	1	2	1	1	2	2	2	2	1	2
Y149	Yi-Sichuan	1	2	1	1	2	1	2	1	2	1	2	2	1	1	2	2	1	1	2	1	1	2	1	1	1	1	1	1	1	2
Y149	Yi-Sichuan	2	2	1	1	2	1	2	1	2	1	2	2	2	1	2	2	2	2	2	2	2	2	2	2	2	1	2	1	1	2
Y150	Yi-Sichuan	1	2	1	2	2	1	1	1	2	1	1	1	2	1	2	1	2	1	1	1	2	1	2	1	1	1	1	1	1	2
Y150	Yi-Sichuan	2	2	1	2	2	2	2	2	2	2	2	2	2	1	2	1	2	2	2	1	2	2	2	2	2	1	1	1	1	2
Y151	Yi-Sichuan	1	2	1	1	1	1	1	2	2	1	1	2	1	2	2	2	1	1	2	1	1	1	2	1	2	1	2	2	1	2
Y151	Yi-Sichuan	2	2	2	2	1	1	2	2	2	1	2	2	2	2	2	2	2	2	2	1	2	2	2	2	2	1	2	2	1	2
Y152	Yi-Sichuan	1	2	1	1	2	1	1	1	2	1	1	1	1	1	1	1	1	1	1	1	1	2	1	2	1	1	2	1	1	2
Y152	Yi-Sichuan	2	2	2	2	2	1	2	2	2	2	2	2	2	2	2	1	2	2	2	1	1	2	2	2	2	1	2	2	1	2
Y153	Yi-Sichuan	1	1	1	1	1	1	1	1	2	2	2	2	1	1	2	1	1	1	1	1	1	1	1	1	1	1	1	1	1	2
Y153	Yi-Sichuan	1	2	2	2	2	1	2	2	2	2	2	2	2	2	2	1	2	1	2	1	1	2	2	1	1	1	2	1	1	2
Y294	Yi-Sichuan	2	2	1	2	1	1	1	1	2	1	2	2	1	1	2	1	1	1	1	2	1	2	2	2	1	1	2	1	1	1
Y294	Yi-Sichuan	2	2	2	2	2	1	2	1	2	2	2	2	2	1	2	1	1	2	1	2	2	2	2	2	2	1	2	2	1	2
Y295	Yi-Sichuan	2	1	2	2	1	1	2	1	1	1	2	2	1	1	1	1	1	2	1	1	1	2	2	2	1	1	1	1	1	2
Y295	Yi-Sichuan	2	1	2	2	2	1	2	2	2	2	2	2	2	2	2	1	1	2	1	1	2	2	2	2	2	1	1	2	2	2
Y296	Yi-Sichuan	1	2	1	1	2	1	1	2	2	1	2	2	1	2	2	1	2	2	1	1	1	1	2	1	1	1	1	1	1	2
Y296	Yi-Sichuan	2	2	1	2	2	1	1	2	2	2	2	2	2	2	2	2	2	2	2	2	2	2	2	1	2	1	2	1	1	2
Y155	Yi-Sichuan	1	1	1	2	1	1	1	1	2	1	1	2	1	2	1	1	1	1	1	1	1	1	2	1	1	1	2	1	2	1
Y155	Yi-Sichuan	2	2	1	2	2	1	1	2	2	1	1	2	1	2	2	2	1	2	2	1	1	2	2	2	1	1	2	1	2	2
Y156	Yi-Sichuan	1	2	1	1	2	1	1	1	2	1	1	2	2	1	2	1	1	2	2	1	1	2	2	1	1	1	2	1	1	1
Y156	Yi-Sichuan	2	2	1	2	2	1	2	1	2	1	2	2	2	2	2	1	1	2	2	2	1	2	2	1	2	1	2	1	1	1
Y157	Yi-Sichuan	1	2	2	2	1	1	1	2	2	2	2	1	2	1	1	1	1	1	1	1	2	2	2	2	1	1	1	1	1	1
Y157	Yi-Sichuan	2	2	2	2	2	1	1	2	2	2	2	1	2	2	1	2	2	1	2	2	2	2	2	2	2	1	2	1	2	1
Y158	Yi-Sichuan	1	2	2	1	2	1	1	2	2	1	1	2	1	1	1	2	1	1	1	1	2	2	2	2	1	1	1	1	1	2
Y158	Yi-Sichuan	2	2	2	1	2	1	1	2	2	2	1	2	2	2	2	2	1	2	2	1	2	2	2	2	2	2	2	2	1	2
Y159	Yi-Sichuan	1	1	1	1	1	1	2	2	2	2	1	1	1	1	1	1	1	1	1	1	1	2	2	1	1	1	2	2	1	1
Y159	Yi-Sichuan	2	2	1	1	2	1	2	2	2	2	2	1	2	2	2	1	2	2	1	1	2	2	2	2	1	2	2	2	2	2
Y160	Yi-Sichuan	1	1	1	1	1	1	2	1	2	1	1	2	2	1	2	1	1	2	2	1	1	2	2	1	1	1	1	1	1	1
Y160	Yi-Sichuan	2	2	1	1	1	1	2	1	2	2	1	2	2	1	2	2	2	2	2	1	2	2	2	2	1	2	2	1	1	1
Y162	Yi-Sichuan	1	2	1	1	1	1	1	1	2	1	1	2	1	1	1	1	1	1	1	1	1	1	1	1	1	1	1	1	1	2
Y162	Yi-Sichuan	1	2	2	2	2	1	2	2	2	2	2	2	2	2	2	1	1	2	2	1	1	2	2	2	2	1	1	1	1	2
Y163	Yi-Sichuan	1	1	2	2	1	1	1	2	2	1	2	1	2	1	2	1	1	1	1	1	1	2	2	1	1	1	1	1	1	2
Y163	Yi-Sichuan	2	2	2	2	2	1	1	2	2	2	2	2	2	1	2	2	2	2	2	1	1	2	2	1	2	1	1	2	1	2
Y164	Yi-Sichuan	1	2	1	2	1	1	1	1	2	1	2	2	1	1	2	1	1	1	2	1	1	1	2	2	1	1	1	1	1	2
Y164	Yi-Sichuan	2	2	2	2	1	2	2	2	2	2	2	2	1	1	2	2	2	2	2	1	1	2	2	2	1	2	2	1	2	2
Y166	Yi-Sichuan	2	2	1	2	1	1	1	1	2	1	2	1	1	1	1	1	1	1	2	1	1	1	2	2	1	1	1	1	1	2
Y166	Yi-Sichuan	2	2	1	2	2	1	2	2	2	1	2	2	1	2	1	2	1	1	2	2	1	2	2	2	2	2	1	1	1	2
Y167	Yi-Sichuan	2	1	1	2	1	1	1	1	2	1	2	2	2	1	2	1	1	1	1	1	2	2	1	2	1	1	1	1	1	2
Y167	Yi-Sichuan	2	2	2	2	2	2	1	2	2	1	2	2	2	1	2	1	1	2	2	2	2	2	2	2	2	1	2	1	2	2
Y168	Yi-Sichuan	1	1	1	1	1	1	1	2	2	1	1	2	2	2	2	1	1	1	1	1	1	2	2	1	1	1	1	1	1	2
Y168	Yi-Sichuan	2	2	2	2	2	2	1	2	2	2	2	2	2	2	2	1	1	2	1	1	2	2	2	2	1	2	2	1	1	2
Y169	Yi-Sichuan	1	2	1	1	1	1	1	1	1	1	1	1	1	1	1	1	1	1	2	1	1	2	2	1	1	1	1	1	1	2
Y169	Yi-Sichuan	1	2	1	2	1	2	2	1	2	1	1	2	2	1	2	2	1	1	2	1	1	2	2	2	2	1	2	1	1	2
Y170	Yi-Sichuan	1	1	2	1	1	1	1	2	2	2	2	2	1	1	1	1	1	1	2	1	1	2	2	2	1	2	1	1	1	2
Y170	Yi-Sichuan	2	2	2	1	2	1	1	2	2	2	2	2	2	2	2	2	2	2	2	2	1	2	2	2	2	2	1	2	2	2
Y171	Yi-Sichuan	1	1	1	2	1	1	1	1	1	1	1	2	2	1	1	1	1	1	2	1	1	1	1	1	1	1	1	1	1	2
Y171	Yi-Sichuan	2	2	2	2	1	1	2	1	2	2	2	2	2	2	2	2	1	2	2	1	2	2	2	1	2	2	1	2	1	2
Y172	Yi-Sichuan	1	1	1	1	1	1	1	2	2	1	2	1	2	1	1	1	1	1	1	1	1	2	1	1	1	1	2	1	1	2
Y172	Yi-Sichuan	2	2	1	2	2	2	1	2	2	2	2	2	2	1	1	2	1	2	1	1	1	2	2	1	2	1	2	1	1	2
Y173	Yi-Sichuan	1	1	2	2	1	1	2	1	2	2	1	1	1	2	1	1	1	1	2	1	1	2	2	1	1	1	1	1	1	1
Y173	Yi-Sichuan	2	1	2	2	2	1	2	1	2	2	1	2	2	2	2	1	1	1	2	1	1	2	2	2	1	1	2	2	1	1
Y174	Yi-Sichuan	1	2	1	2	1	1	1	1	2	1	2	2	1	1	1	1	1	1	1	1	2	2	1	1	1	2	1	1	1	1
Y174	Yi-Sichuan	2	2	2	2	2	1	2	2	2	1	2	2	1	1	2	2	2	2	2	2	2	2	1	2	1	2	2	1	1	2
Y175	Yi-Sichuan	1	1	2	2	2	1	1	1	2	1	1	2	1	1	2	2	1	1	1	1	1	2	2	1	1	1	2	1	1	1
Y175	Yi-Sichuan	2	2	2	2	2	1	1	2	2	2	1	2	2	1	2	2	2	1	1	2	2	2	2	1	2	1	2	1	1	2
Y176	Yi-Sichuan	1	1	1	1	2	1	1	1	2	1	1	1	2	1	2	1	1	1	2	1	2	2	2	1	2	1	2	1	1	2
Y176	Yi-Sichuan	2	2	1	1	2	1	2	1	2	1	2	2	2	2	2	1	1	1	2	2	2	2	2	2	2	2	2	1	2	2
Y177	Yi-Sichuan	1	1	1	2	1	1	1	2	2	1	2	2	2	1	1	1	1	2	2	1	1	1	2	1	2	1	2	1	1	2
Y177	Yi-Sichuan	1	2	2	2	1	2	1	2	2	1	2	2	2	1	1	2	1	2	2	1	2	2	2	1	2	1	2	2	2	2
Y178	Yi-Sichuan	2	2	1	2	1	1	1	1	2	1	2	2	1	1	1	2	1	2	1	1	1	2	2	2	1	1	1	1	1	2
Y178	Yi-Sichuan	2	2	2	2	1	1	1	2	2	1	2	2	2	2	2	2	1	2	1	1	2	2	2	2	1	1	1	1	1	2
Y179	Yi-Sichuan	1	2	1	1	1	1	1	1	2	1	1	2	2	1	2	2	1	1	1	1	1	1	2	2	1	1	1	2	1	1
Y179	Yi-Sichuan	2	2	1	1	1	1	2	2	2	2	1	2	2	2	2	2	1	2	2	1	2	2	2	2	1	2	1	2	1	2
Y180	Yi-Sichuan	1	1	2	1	1	1	1	2	2	1	1	2	1	1	1	2	1	1	2	1	1	2	1	2	1	1	1	1	1	1
Y180	Yi-Sichuan	2	1	2	2	2	1	1	2	2	2	2	2	2	1	2	2	2	2	2	1	1	2	2	2	1	2	2	1	1	2
Y181	Yi-Sichuan	1	1	1	1	1	1	1	1	1	1	1	1	2	1	2	1	1	1	1	1	1	1	2	2	1	1	1	1	1	1
Y181	Yi-Sichuan	1	2	1	2	2	1	2	1	2	2	2	2	2	2	2	2	2	2	1	2	2	2	2	2	1	1	1	2	1	1
Y182	Yi-Sichuan	1	2	1	1	1	1	1	1	1	1	2	2	2	1	1	1	1	1	1	1	2	2	2	2	1	1	1	1	1	1
Y182	Yi-Sichuan	2	2	2	2	1	2	1	2	2	1	2	2	2	1	2	1	1	1	2	1	2	2	2	2	1	1	1	2	1	2
Y183	Yi-Sichuan	1	1	1	2	2	1	2	1	2	1	1	1	1	1	1	2	1	1	2	1	1	1	1	1	1	1	1	1	1	2
Y183	Yi-Sichuan	2	2	2	2	2	2	2	1	2	1	2	2	1	2	1	2	1	1	2	1	2	2	2	1	1	2	2	2	2	2
Y184	Yi-Sichuan	2	1	1	1	1	1	1	2	2	1	1	2	2	1	2	1	1	1	1	1	1	1	2	1	1	2	1	1	1	1
Y184	Yi-Sichuan	2	1	1	2	2	1	2	2	2	1	2	2	2	2	2	2	2	2	1	1	1	2	2	1	2	2	2	2	1	2
Y185	Yi-Sichuan	1	1	2	1	1	1	2	2	2	1	1	2	1	1	1	1	1	1	1	1	1	1	1	2	1	1	2	1	1	2
Y185	Yi-Sichuan	1	1	2	2	2	1	2	2	2	1	2	2	2	2	2	1	2	1	2	2	2	2	2	2	1	1	2	1	1	2
F13	Tibetan-Sichuan	1	1	1	1	1	1	1	2	2	1	2	2	2	1	2	2	1	1	1	1	1	1	1	2	1	1	1	1	1	1
F13	Tibetan-Sichuan	2	2	2	2	1	1	1	2	2	2	2	2	2	2	2	2	2	2	2	2	1	2	2	2	1	1	2	1	1	2
F18	Tibetan-Sichuan	2	1	1	1	1	1	1	1	2	1	1	2	2	1	1	1	1	1	2	2	1	1	2	2	1	1	1	1	1	1
F18	Tibetan-Sichuan	2	2	2	2	2	2	2	2	2	1	2	2	2	2	2	2	1	1	2	2	1	1	2	2	2	2	2	2	1	2
F19	Tibetan-Sichuan	2	1	1	1	1	1	1	1	2	1	1	2	1	2	1	1	1	1	1	2	1	1	2	1	1	1	1	1	1	1
F19	Tibetan-Sichuan	2	2	2	1	2	1	2	2	2	1	2	2	2	2	1	1	1	1	2	2	1	1	2	2	1	1	2	2	1	2
F22	Tibetan-Sichuan	1	1	1	1	1	1	1	1	2	1	1	1	1	1	2	1	1	1	1	2	1	1	2	1	2	1	1	1	1	1
F22	Tibetan-Sichuan	1	2	2	2	1	1	2	1	2	2	2	2	2	2	2	2	1	1	2	2	1	2	2	2	2	2	2	2	2	2
F23	Tibetan-Sichuan	1	2	1	2	1	1	1	1	2	1	1	2	1	1	1	1	1	1	1	2	1	1	1	1	2	1	1	2	1	2
F23	Tibetan-Sichuan	2	2	1	2	2	1	1	1	2	1	2	2	2	1	1	2	2	2	2	2	1	2	2	2	2	2	2	2	1	2
F29	Tibetan-Sichuan	1	1	1	1	1	1	1	1	2	1	2	1	1	1	2	1	1	1	2	1	1	1	2	1	1	1	1	2	1	2
F29	Tibetan-Sichuan	2	2	1	2	1	2	1	2	2	2	2	2	2	2	2	1	1	1	2	2	2	1	2	2	2	1	2	2	1	2
F41	Tibetan-Sichuan	1	2	1	2	1	1	1	1	2	1	1	2	2	2	1	1	1	1	1	1	1	1	1	1	1	1	1	2	1	2
F41	Tibetan-Sichuan	1	2	2	2	1	1	2	1	2	1	1	2	2	2	2	1	2	2	1	2	1	2	2	2	1	1	1	2	1	2
F59	Tibetan-Sichuan	1	2	1	1	1	1	1	2	2	1	1	2	1	1	2	1	1	1	1	1	1	1	1	1	1	1	2	1	1	1
F59	Tibetan-Sichuan	1	2	2	1	2	1	1	2	2	2	2	2	2	1	2	1	2	2	2	1	1	1	2	1	1	1	2	2	1	2
F61	Tibetan-Sichuan	1	2	1	1	1	1	1	2	2	1	1	1	1	1	2	1	2	2	1	1	1	1	2	1	1	1	2	1	1	1
F61	Tibetan-Sichuan	2	2	1	1	1	1	2	2	2	2	1	2	1	2	2	2	2	2	1	1	2	1	2	2	1	1	2	2	1	1
F67	Tibetan-Sichuan	1	1	1	1	1	1	1	2	2	2	2	1	2	1	1	2	1	1	1	1	1	1	2	1	1	1	2	1	1	1
F67	Tibetan-Sichuan	2	2	2	2	2	1	2	2	2	2	2	2	2	2	2	2	1	1	1	2	1	2	2	2	2	1	2	1	1	2
F81	Tibetan-Sichuan	1	1	1	1	1	1	1	2	2	1	1	2	1	1	2	1	1	1	1	1	1	1	1	2	1	1	1	1	1	1
F81	Tibetan-Sichuan	2	1	1	2	2	2	2	2	2	2	2	2	2	1	2	1	2	2	2	2	1	1	2	2	1	2	2	1	1	2
F89	Tibetan-Sichuan	1	1	1	1	1	1	1	1	2	1	1	2	2	1	1	2	1	1	2	2	1	1	2	1	1	1	2	1	1	1
F89	Tibetan-Sichuan	1	2	2	2	2	1	1	2	2	1	1	2	2	2	2	2	2	2	2	2	1	2	2	2	2	2	2	2	1	1
F91	Tibetan-Sichuan	1	1	2	2	1	1	1	2	2	1	2	2	2	2	1	1	1	1	1	1	1	2	2	1	1	1	1	1	1	2
F91	Tibetan-Sichuan	2	2	2	2	2	1	2	2	2	2	2	2	2	2	2	2	1	1	2	2	1	2	2	2	2	2	2	1	2	2
F92	Tibetan-Sichuan	1	2	1	1	1	1	1	1	1	1	1	2	1	1	1	1	1	1	1	1	1	2	2	2	1	2	1	1	1	2
F92	Tibetan-Sichuan	2	2	2	2	1	1	2	2	2	1	1	2	2	1	1	2	2	1	2	2	1	2	2	2	2	2	2	1	1	2
F94	Tibetan-Sichuan	1	1	1	2	1	1	1	1	1	1	1	2	2	1	1	1	1	1	1	1	1	2	2	1	1	1	1	2	1	1
F94	Tibetan-Sichuan	2	2	1	2	2	1	1	1	2	1	1	2	2	2	2	2	2	2	1	1	2	2	2	2	2	1	2	2	1	1
F96	Tibetan-Sichuan	1	2	1	1	2	1	1	1	2	1	2	2	1	1	1	1	1	1	2	1	2	1	2	2	2	1	1	1	1	2
F96	Tibetan-Sichuan	1	2	1	1	2	1	1	2	2	2	2	2	1	2	2	2	1	1	2	2	2	2	2	2	2	2	2	2	1	2
F100	Tibetan-Sichuan	1	1	1	2	1	1	1	2	2	1	2	2	1	2	1	1	1	1	1	1	1	2	2	1	2	1	1	1	1	2
F100	Tibetan-Sichuan	2	2	1	2	1	1	1	2	2	2	2	2	1	2	2	2	2	2	1	1	1	2	2	1	2	1	2	1	2	2
F101	Tibetan-Sichuan	1	2	1	1	1	1	1	1	2	1	1	1	1	1	1	1	2	1	1	1	1	2	2	1	1	2	1	1	1	2
F101	Tibetan-Sichuan	2	2	1	2	2	1	2	2	2	1	2	2	2	2	2	2	2	2	1	2	2	2	2	2	1	2	2	2	2	2
F103	Tibetan-Sichuan	1	1	1	1	1	1	1	1	2	1	2	2	2	1	2	1	2	1	1	2	2	2	2	1	2	1	2	1	1	2
F103	Tibetan-Sichuan	2	2	2	2	2	1	2	2	2	1	2	2	2	2	2	1	2	1	1	2	2	2	2	2	2	1	2	2	1	2
F104	Tibetan-Sichuan	1	2	1	2	2	1	1	1	1	1	1	2	2	2	1	1	1	1	1	1	1	2	1	2	1	1	1	2	1	2
F104	Tibetan-Sichuan	1	2	2	2	2	1	1	2	2	2	2	2	2	2	2	1	2	1	2	2	1	2	2	2	2	1	2	2	1	2
F105	Tibetan-Sichuan	1	2	1	2	1	1	1	1	2	1	1	2	1	2	2	1	1	1	1	2	1	2	2	1	1	1	1	1	1	2
F105	Tibetan-Sichuan	1	2	1	2	2	1	1	1	2	1	2	2	1	2	2	2	1	2	1	2	2	2	2	2	1	1	2	2	1	2
F106	Tibetan-Sichuan	2	1	1	1	2	1	1	1	2	1	1	1	1	1	2	1	1	1	1	1	1	1	2	1	2	1	1	1	1	2
F106	Tibetan-Sichuan	2	2	1	2	2	1	2	2	2	2	1	1	2	2	2	1	1	1	1	2	1	2	2	1	2	1	1	1	2	2
F108	Tibetan-Sichuan	1	2	1	2	1	1	1	1	2	1	1	2	2	1	2	1	1	1	2	1	1	1	2	1	1	1	2	1	1	2
F108	Tibetan-Sichuan	1	2	2	2	2	1	1	2	2	1	2	2	2	2	2	2	2	2	2	2	2	2	2	1	2	1	2	1	2	2
F109	Tibetan-Sichuan	1	1	1	1	1	1	1	1	2	1	1	2	1	2	2	1	1	1	1	1	1	2	1	1	1	1	1	1	1	1
F109	Tibetan-Sichuan	2	1	2	2	2	1	1	2	2	2	2	2	2	2	2	1	1	2	2	1	2	2	2	2	2	1	1	2	2	2
F112	Tibetan-Sichuan	1	2	1	1	1	1	2	1	1	1	1	2	2	2	2	1	1	1	1	1	2	2	2	1	1	1	2	1	1	2
F112	Tibetan-Sichuan	2	2	2	2	1	1	2	2	2	1	2	2	2	2	2	1	1	2	2	1	2	2	2	2	2	2	2	2	1	2
F114	Tibetan-Sichuan	1	1	1	1	1	1	1	1	2	1	1	2	1	1	2	1	1	1	1	1	1	2	2	1	1	1	2	1	1	2
F114	Tibetan-Sichuan	2	2	2	1	2	1	2	2	2	1	2	2	2	2	2	2	2	2	2	1	2	2	2	2	2	1	2	1	2	2
F115	Tibetan-Sichuan	1	2	1	1	1	1	1	2	2	1	2	1	1	2	1	1	2	2	2	1	1	2	1	1	1	1	2	1	1	1
F115	Tibetan-Sichuan	2	2	1	2	2	1	2	2	2	2	2	2	2	2	2	2	2	2	2	1	2	2	2	2	2	1	2	1	1	2
F117	Tibetan-Sichuan	1	2	1	1	1	1	1	1	2	1	2	2	2	1	1	2	1	1	1	1	1	1	2	2	1	1	2	1	1	2
F117	Tibetan-Sichuan	1	2	2	2	2	1	1	1	2	2	2	2	2	1	1	2	1	1	2	1	2	2	2	2	2	1	2	2	2	2
F118	Tibetan-Sichuan	2	1	2	2	1	1	1	1	2	1	1	2	2	2	1	1	1	1	1	1	1	2	1	2	1	1	2	1	1	2
F118	Tibetan-Sichuan	2	2	2	2	1	1	1	2	2	2	2	2	2	2	2	1	2	1	1	2	2	2	2	2	2	1	2	1	2	2
F119	Tibetan-Sichuan	1	2	1	2	1	1	1	2	1	2	1	2	2	1	2	2	1	1	1	1	1	2	2	2	1	1	1	1	1	2
F119	Tibetan-Sichuan	1	2	2	2	2	1	2	2	2	2	2	2	2	2	2	2	1	2	1	1	1	2	2	2	1	1	2	2	1	2
F122	Tibetan-Sichuan	1	1	1	1	2	1	1	2	2	1	1	2	1	2	1	1	1	1	1	1	1	1	2	1	1	1	2	1	1	2
F122	Tibetan-Sichuan	2	2	1	1	2	1	1	2	2	1	1	2	2	2	2	1	2	1	2	2	2	1	2	2	2	2	2	1	1	2
M137	Tibetan-Sichuan	2	2	1	2	1	1	2	2	2	1	1	2	1	1	1	1	1	1	2	1	1	1	1	1	1	1	1	1	1	2
M137	Tibetan-Sichuan	2	2	2	2	2	1	2	2	2	1	1	2	1	2	2	2	2	1	2	2	1	2	2	2	1	1	2	1	1	2
M138	Tibetan-Sichuan	1	1	1	1	2	1	1	1	2	1	1	2	1	1	1	2	2	1	1	1	2	2	2	2	1	1	1	1	1	1
M138	Tibetan-Sichuan	1	2	1	2	2	1	1	2	2	1	2	2	2	2	2	2	2	2	1	2	2	2	2	2	1	2	2	2	1	2
M142	Tibetan-Sichuan	1	2	1	1	1	1	1	1	2	1	2	2	1	1	1	1	1	1	1	1	2	2	1	1	1	1	2	1	1	2
M142	Tibetan-Sichuan	2	2	1	1	1	2	1	1	2	1	2	2	2	1	2	1	1	2	1	1	2	2	2	1	2	1	2	1	2	2
M144	Tibetan-Sichuan	1	1	1	1	1	1	2	1	2	2	1	2	1	1	2	1	1	1	1	1	2	2	1	1	1	1	2	1	1	1
M144	Tibetan-Sichuan	1	2	1	2	2	1	2	1	2	2	2	2	2	1	2	1	2	1	2	1	2	2	1	2	1	1	2	2	1	2
M145	Tibetan-Sichuan	1	1	1	1	1	1	1	2	2	1	1	2	2	1	2	1	1	1	1	1	1	2	2	1	1	1	1	2	2	2
M145	Tibetan-Sichuan	2	2	1	1	1	1	1	2	2	2	1	2	2	1	2	2	2	1	2	2	2	2	2	2	2	2	2	2	2	2
M146	Tibetan-Sichuan	1	1	2	1	2	1	1	1	2	2	1	2	2	1	2	1	1	1	2	1	1	1	2	1	1	1	2	1	1	1
M146	Tibetan-Sichuan	1	1	2	2	2	1	2	2	2	2	1	2	2	1	2	2	2	1	2	1	2	2	2	1	1	2	2	2	1	2
M147	Tibetan-Sichuan	1	1	1	1	1	1	1	1	2	1	1	2	1	1	1	1	1	1	1	1	2	2	1	1	1	1	2	1	1	2
M147	Tibetan-Sichuan	2	2	2	2	1	1	1	2	2	2	2	2	2	1	2	2	1	1	1	1	2	2	2	1	1	2	2	1	2	2
M148	Tibetan-Sichuan	1	1	1	2	1	1	1	1	2	1	1	2	2	1	1	1	1	1	1	1	1	2	2	2	1	1	1	1	1	2
M148	Tibetan-Sichuan	2	2	2	2	2	1	1	2	2	2	2	2	2	2	1	2	2	2	2	2	1	2	2	2	1	1	1	1	2	2
M149	Tibetan-Sichuan	1	1	1	2	1	1	1	1	2	1	1	2	2	2	1	2	2	1	1	1	2	2	2	2	1	1	1	1	1	1
M149	Tibetan-Sichuan	2	2	1	2	2	1	2	1	2	1	1	2	2	2	2	2	2	2	2	1	2	2	2	2	1	1	2	1	1	2
M150	Tibetan-Sichuan	1	1	1	1	1	1	1	2	2	1	1	1	1	1	1	1	1	2	2	1	1	1	2	1	2	2	1	1	1	2
M150	Tibetan-Sichuan	2	1	2	1	1	1	1	2	2	2	2	2	2	2	2	1	2	2	2	2	1	2	2	2	2	2	2	1	2	2
M151	Tibetan-Sichuan	1	1	2	1	1	1	1	2	2	1	2	2	1	1	1	1	1	1	2	1	2	1	1	2	2	1	1	1	1	2
M151	Tibetan-Sichuan	2	2	2	2	2	1	2	2	2	2	2	2	2	2	2	2	2	1	2	1	2	2	2	2	2	2	2	1	2	2
M153	Tibetan-Sichuan	1	1	1	1	1	1	2	2	2	1	1	2	1	1	1	1	1	1	1	1	1	2	2	1	2	1	1	1	1	2
M153	Tibetan-Sichuan	2	2	1	1	2	2	2	2	2	1	1	2	2	2	2	1	1	2	2	2	2	2	2	2	2	1	2	2	1	2
M155	Tibetan-Sichuan	1	1	1	1	1	1	1	1	2	1	1	2	1	1	2	1	2	2	1	1	1	2	2	1	1	1	1	1	1	2
M155	Tibetan-Sichuan	2	2	1	2	2	1	1	2	2	1	2	2	1	2	2	1	2	2	2	1	2	2	2	2	2	1	1	2	2	2
M159	Tibetan-Sichuan	1	1	1	1	1	1	1	1	2	1	2	2	1	1	2	1	1	1	2	1	1	2	2	2	1	1	2	2	1	2
M159	Tibetan-Sichuan	1	2	2	2	1	1	1	2	2	2	2	2	2	1	2	1	2	2	2	1	2	2	2	2	2	1	2	2	1	2
M7	Tibetan-Sichuan	1	2	1	1	1	1	1	1	2	1	1	2	2	2	1	1	1	1	2	1	1	2	2	1	1	1	1	1	1	1
M7	Tibetan-Sichuan	2	2	2	2	2	1	1	2	2	1	1	2	2	2	2	2	1	1	2	1	1	2	2	2	2	1	1	2	1	2
M83	Tibetan-Sichuan	2	1	1	1	1	1	1	1	2	1	2	2	1	1	1	1	1	1	1	1	1	2	2	1	1	1	1	1	1	2
M83	Tibetan-Sichuan	2	2	2	1	1	1	2	2	2	1	2	2	2	2	1	2	1	1	2	2	1	2	2	1	2	1	2	1	1	2
M115	Tibetan-Sichuan	1	1	1	1	1	1	2	2	1	1	1	2	1	1	1	1	1	1	1	1	1	2	2	1	1	1	2	1	1	2
M115	Tibetan-Sichuan	2	2	1	2	2	1	2	2	2	2	2	2	2	1	1	1	1	1	2	1	2	2	2	2	1	1	2	2	1	2
M116	Tibetan-Sichuan	1	2	1	2	1	1	1	2	2	1	1	2	2	1	2	1	1	2	1	1	1	1	1	1	1	2	1	2	1	2
M116	Tibetan-Sichuan	2	2	1	2	1	1	1	2	2	2	1	2	2	2	2	1	2	2	2	1	2	2	2	2	1	2	2	2	2	2
M117	Tibetan-Sichuan	2	2	1	1	1	1	2	1	1	1	1	1	2	1	1	1	1	1	1	1	1	2	2	1	1	1	2	2	1	1
M117	Tibetan-Sichuan	2	2	2	1	1	1	2	2	2	2	1	2	2	2	1	1	1	1	1	1	2	2	2	2	1	2	2	2	2	2
M119	Tibetan-Sichuan	2	1	1	1	1	1	1	2	2	1	1	2	2	1	1	1	1	1	1	1	1	2	2	1	1	1	2	1	1	2
M119	Tibetan-Sichuan	2	2	1	2	2	1	2	2	2	2	2	2	2	2	2	2	1	2	2	1	2	2	2	2	1	2	2	1	1	2
M122	Tibetan-Sichuan	2	2	1	2	1	1	1	1	1	1	1	2	1	1	2	1	1	1	1	1	2	2	1	1	1	1	2	1	1	1
M122	Tibetan-Sichuan	2	2	2	2	2	1	1	2	2	2	2	2	2	1	2	1	1	1	2	2	2	2	2	2	1	2	2	2	1	2
M123	Tibetan-Sichuan	1	1	1	1	1	1	1	1	2	1	1	1	2	1	1	1	1	2	1	1	1	2	2	1	2	1	1	1	1	1
M123	Tibetan-Sichuan	2	2	2	1	2	1	2	1	2	2	1	2	2	2	1	2	2	2	1	2	2	2	2	1	2	1	2	2	1	2
M126	Tibetan-Sichuan	2	1	1	2	2	1	1	2	2	1	1	1	1	2	2	1	1	1	1	1	1	1	1	1	1	1	1	1	1	2
M126	Tibetan-Sichuan	2	2	2	2	2	1	1	2	2	1	2	2	2	2	2	1	1	2	2	1	2	2	2	2	2	2	2	1	2	2
M127	Tibetan-Sichuan	1	1	1	1	2	1	2	1	1	2	2	2	1	2	1	1	1	1	1	1	1	1	1	2	1	1	1	1	1	2
M127	Tibetan-Sichuan	2	2	1	2	2	1	2	2	2	2	2	2	2	2	2	2	2	2	2	2	2	2	1	2	1	1	2	2	1	2
M129	Tibetan-Sichuan	1	1	1	1	1	1	1	2	1	1	1	2	2	1	2	1	1	1	1	1	1	2	2	2	1	1	2	1	1	2
M129	Tibetan-Sichuan	2	2	1	1	2	1	1	2	2	2	2	2	2	1	2	1	2	2	1	1	2	2	2	2	2	1	2	1	1	2
M130	Tibetan-Sichuan	1	1	2	1	2	1	1	1	2	1	2	1	1	1	2	1	1	1	2	1	1	2	2	1	1	1	2	1	1	1
M130	Tibetan-Sichuan	1	2	2	1	2	1	2	2	2	2	2	1	2	1	2	2	1	2	2	1	2	2	2	2	2	2	2	2	1	2
M132	Tibetan-Sichuan	1	1	1	2	1	1	1	1	1	1	1	2	1	1	2	1	1	1	1	1	1	2	1	2	1	1	2	1	1	2
M132	Tibetan-Sichuan	2	1	1	2	2	1	1	2	2	1	1	2	1	2	2	1	2	1	2	1	1	2	2	2	1	2	2	1	2	2
M133	Tibetan-Sichuan	2	1	1	1	1	1	1	2	2	1	1	2	1	1	1	2	1	1	1	1	1	2	2	1	1	2	2	1	1	2
M133	Tibetan-Sichuan	2	2	1	2	2	1	1	2	2	1	1	2	2	1	2	2	2	1	1	1	2	2	2	2	1	2	2	1	1	2
M135	Tibetan-Sichuan	2	1	1	1	1	1	1	1	2	1	2	1	2	1	1	1	1	1	2	1	1	2	2	1	1	2	2	1	1	1
M135	Tibetan-Sichuan	2	1	2	1	1	1	2	2	2	2	2	2	2	1	2	2	2	1	2	2	2	2	2	2	1	2	2	2	1	1
M136	Tibetan-Sichuan	1	1	1	1	2	1	1	2	1	1	1	2	2	1	1	1	2	1	1	1	1	2	2	2	1	1	2	1	1	1
M136	Tibetan-Sichuan	2	2	2	2	2	1	1	2	2	1	2	2	2	1	2	1	2	2	2	2	2	2	2	2	2	1	2	1	1	1
DTF6	Tibetan-Sichuan	1	1	2	1	1	1	1	1	2	1	2	1	1	1	1	1	1	2	2	1	1	2	2	1	1	2	1	1	1	2
DTF6	Tibetan-Sichuan	1	2	2	2	2	1	2	2	2	2	2	2	2	1	2	1	2	2	2	1	2	2	2	2	1	2	2	1	1	2
DTF8	Tibetan-Sichuan	1	1	1	2	1	1	1	1	2	1	1	2	2	1	1	2	1	1	1	1	1	1	2	2	2	1	1	1	1	2
DTF8	Tibetan-Sichuan	2	2	1	2	1	1	1	2	2	1	2	2	2	1	2	2	2	2	2	1	2	1	2	2	2	2	2	2	1	2
DTF18	Tibetan-Sichuan	1	2	1	1	1	1	1	1	2	1	1	2	2	1	1	1	2	2	1	1	1	2	1	1	1	1	1	1	1	2
DTF18	Tibetan-Sichuan	2	2	2	2	2	1	2	2	2	2	1	2	2	2	2	2	2	2	1	1	2	2	1	2	1	1	2	1	1	2
DTF20	Tibetan-Sichuan	1	2	1	2	1	1	1	1	2	1	2	1	1	1	1	2	1	1	2	2	1	2	2	1	1	1	1	1	1	1
DTF20	Tibetan-Sichuan	2	2	1	2	2	1	2	2	2	2	2	2	2	2	2	2	1	2	2	2	1	2	2	1	1	1	2	2	1	2
DTF31	Tibetan-Sichuan	1	1	1	2	1	1	1	1	2	1	2	2	2	1	2	1	1	1	1	1	1	2	2	1	1	1	1	1	1	2
DTF31	Tibetan-Sichuan	1	1	2	2	2	1	1	2	2	1	2	2	2	2	2	2	2	2	2	2	1	2	2	2	2	1	2	1	1	2
DTF33	Tibetan-Sichuan	1	1	1	1	1	1	1	1	2	1	1	2	2	1	2	1	1	1	2	1	2	2	1	1	1	1	2	2	1	1
DTF33	Tibetan-Sichuan	1	2	1	2	2	1	1	2	2	1	2	2	2	2	2	1	1	2	2	2	2	2	1	1	2	2	2	2	1	2
DTF34	Tibetan-Sichuan	1	2	1	1	2	1	1	1	2	1	2	2	1	1	1	1	1	1	2	1	1	2	2	2	1	1	2	1	1	2
DTF34	Tibetan-Sichuan	2	2	2	2	2	2	1	2	2	1	2	2	2	2	1	1	1	2	2	2	2	2	2	2	1	2	2	1	2	2
DTF35	Tibetan-Sichuan	1	2	1	1	2	1	1	1	2	1	2	2	1	1	2	1	1	1	1	1	1	1	2	1	1	2	1	1	1	1
DTF35	Tibetan-Sichuan	2	2	1	2	2	1	2	2	2	1	2	2	2	2	2	2	1	1	2	1	1	1	2	2	2	2	2	2	2	1
DTF38	Tibetan-Sichuan	1	2	1	1	2	1	1	2	2	2	2	2	1	1	1	1	1	1	1	1	1	1	2	2	2	2	1	1	1	1
DTF38	Tibetan-Sichuan	2	2	2	2	2	1	1	2	2	2	2	2	1	1	2	1	1	1	1	2	2	1	2	2	2	2	2	1	1	1
DTF42	Tibetan-Sichuan	1	1	2	2	1	1	1	1	1	1	1	2	1	1	1	1	1	1	1	1	2	2	1	1	1	2	2	1	1	1
DTF42	Tibetan-Sichuan	1	2	2	2	1	1	2	2	2	2	2	2	2	2	2	1	1	2	1	1	2	2	2	2	2	2	2	1	1	2
DTF44	Tibetan-Sichuan	1	2	1	1	1	1	2	2	1	1	1	1	2	1	2	1	1	2	1	1	2	2	2	1	2	1	2	1	1	2
DTF44	Tibetan-Sichuan	2	2	2	1	1	1	2	2	2	2	2	2	2	2	2	1	2	2	2	2	2	2	2	2	2	2	2	1	1	2
DTF45	Tibetan-Sichuan	2	1	2	1	1	1	1	2	2	1	1	1	1	1	1	1	1	1	1	2	1	2	2	1	1	1	2	1	1	1
DTF45	Tibetan-Sichuan	2	2	2	2	1	1	1	2	2	1	2	2	2	2	1	1	1	2	2	2	1	2	2	1	2	1	2	2	2	2
DTF47	Tibetan-Sichuan	1	1	1	1	1	1	1	2	2	1	1	2	1	1	2	1	1	1	1	1	1	1	2	2	2	1	2	1	1	2
DTF47	Tibetan-Sichuan	2	2	2	2	1	1	1	2	2	2	2	2	1	2	2	1	1	2	2	1	2	2	2	2	2	1	2	2	1	2
DTF56	Tibetan-Sichuan	2	2	1	1	2	1	1	2	2	1	1	2	1	1	1	1	1	2	2	1	1	2	1	1	1	1	2	2	1	2
DTF56	Tibetan-Sichuan	2	2	2	2	2	1	1	2	2	1	1	2	2	1	2	1	2	2	2	1	1	2	2	2	1	2	2	2	1	2
DTF60	Tibetan-Sichuan	2	1	1	1	1	1	2	1	2	1	1	1	1	1	1	1	1	1	1	1	1	2	2	1	1	1	1	1	1	1
DTF60	Tibetan-Sichuan	2	2	1	2	2	1	2	2	2	1	2	2	2	2	1	2	1	2	2	2	2	2	2	2	1	1	1	2	1	1
DTF62	Tibetan-Sichuan	2	2	1	2	1	1	1	1	2	1	1	2	2	2	1	1	1	1	1	1	1	2	2	1	1	1	2	1	1	2
DTF62	Tibetan-Sichuan	2	2	1	2	1	1	1	2	2	2	2	2	2	2	2	1	1	2	2	2	1	2	2	1	2	1	2	1	1	2
DTF63	Tibetan-Sichuan	2	1	1	1	1	1	1	1	2	2	1	2	2	1	2	1	1	1	1	1	1	2	1	1	1	1	1	1	1	1
DTF63	Tibetan-Sichuan	2	2	1	2	1	1	2	2	2	2	2	2	2	2	2	2	1	1	2	2	1	2	2	2	2	2	2	1	1	2
DTF72	Tibetan-Sichuan	2	2	1	1	1	1	1	1	2	1	1	2	1	2	1	1	1	1	2	1	1	2	2	2	1	1	2	1	1	1
DTF72	Tibetan-Sichuan	2	2	2	2	1	1	2	2	2	1	1	2	2	2	2	2	2	2	2	1	1	2	2	2	2	2	2	1	2	1
DTF81	Tibetan-Sichuan	1	1	2	2	1	1	1	1	2	1	1	2	1	2	1	1	1	1	1	1	2	2	1	1	1	1	1	1	1	1
DTF81	Tibetan-Sichuan	2	2	2	2	1	1	1	1	2	1	1	2	2	2	2	1	2	2	2	1	2	2	2	1	1	2	2	2	1	2
DTF82	Tibetan-Sichuan	1	1	1	2	1	1	1	1	2	1	1	1	1	1	1	1	2	1	1	1	1	2	1	1	2	1	1	1	1	1
DTF82	Tibetan-Sichuan	2	2	1	2	2	1	1	1	2	1	2	2	2	2	2	1	2	1	2	1	2	2	2	2	2	2	2	2	1	2
DTF88	Tibetan-Sichuan	1	2	2	2	1	1	1	1	2	2	1	2	2	1	1	1	1	1	1	1	1	2	2	2	1	2	1	1	1	1
DTF88	Tibetan-Sichuan	2	2	2	2	2	2	1	2	2	2	2	2	2	2	2	2	1	1	2	2	2	2	2	2	2	2	1	2	1	2
DTF102	Tibetan-Sichuan	1	1	1	1	1	1	1	2	2	1	1	1	1	2	2	1	1	1	2	1	2	2	1	1	1	1	2	1	1	1
DTF102	Tibetan-Sichuan	2	2	1	2	2	1	1	2	2	2	2	2	1	2	2	2	2	1	2	2	2	2	2	2	2	1	2	2	2	2
DTF103	Tibetan-Sichuan	2	1	1	1	1	1	1	1	1	1	1	2	2	2	2	1	1	1	1	1	2	2	2	1	1	1	1	1	1	2
DTF103	Tibetan-Sichuan	2	2	1	2	2	1	1	2	2	1	2	2	2	2	2	2	2	2	2	1	2	2	2	2	2	1	2	1	1	2
DTF121	Tibetan-Sichuan	1	1	1	2	1	1	1	1	2	1	1	2	2	1	2	1	1	1	2	1	1	2	2	1	1	1	2	1	1	2
DTF121	Tibetan-Sichuan	1	1	2	2	2	1	2	2	2	2	2	2	2	2	2	1	2	1	2	2	2	2	2	2	2	1	2	2	1	2
DTF122	Tibetan-Sichuan	2	2	2	1	1	1	1	1	1	2	1	2	2	1	1	1	1	1	1	1	1	2	1	1	1	1	1	1	1	1
DTF122	Tibetan-Sichuan	2	2	2	2	2	1	1	2	2	2	2	2	2	2	2	1	1	1	1	1	1	2	2	2	2	1	1	1	2	2
DTF129	Tibetan-Sichuan	1	2	1	1	1	1	1	1	1	2	1	2	2	2	1	2	1	1	2	1	2	2	2	1	1	2	2	1	1	2
DTF129	Tibetan-Sichuan	2	2	2	2	2	1	1	2	2	2	2	2	2	2	1	2	2	2	2	1	2	2	2	1	1	2	2	1	1	2
DTF133	Tibetan-Sichuan	1	2	1	1	1	1	1	2	2	1	2	1	1	1	2	1	1	1	1	1	2	2	2	1	1	1	1	1	1	1
DTF133	Tibetan-Sichuan	1	2	1	1	2	1	1	2	2	1	2	2	2	1	2	2	2	2	2	1	2	2	2	2	2	1	1	1	2	2
DTF138	Tibetan-Sichuan	1	1	1	1	1	1	1	1	2	1	2	2	1	2	1	1	1	2	1	1	1	2	2	1	2	1	1	1	1	2
DTF138	Tibetan-Sichuan	1	2	1	2	2	1	1	2	2	1	2	2	2	2	2	2	1	2	2	2	1	2	2	2	2	1	1	2	2	2
DTF142	Tibetan-Sichuan	2	2	1	1	2	1	1	1	2	1	1	2	2	1	1	2	1	1	2	1	1	2	1	1	1	1	1	1	1	2
DTF142	Tibetan-Sichuan	2	2	2	1	2	1	1	2	2	2	2	2	2	2	2	2	2	2	2	2	2	2	2	2	1	1	1	1	1	2
DTF11	Tibetan-Sichuan	1	2	1	1	1	1	1	1	2	1	2	2	2	1	1	1	1	1	1	1	1	2	2	2	1	1	2	1	1	1
DTF11	Tibetan-Sichuan	1	2	1	2	1	1	1	2	2	1	2	2	2	1	2	1	1	2	1	2	2	2	2	2	2	1	2	2	2	1
DTF145	Tibetan-Sichuan	1	2	2	2	2	1	1	2	2	2	1	2	2	1	1	2	1	1	1	1	1	1	2	2	1	1	2	1	1	1
DTF145	Tibetan-Sichuan	2	2	2	2	2	1	2	2	2	2	2	2	2	1	2	2	1	2	2	1	2	2	2	2	2	2	2	1	2	2
DTF151	Tibetan-Sichuan	1	2	1	1	1	1	1	2	2	2	1	2	2	1	1	1	1	2	1	1	1	2	2	1	1	1	1	1	1	2
DTF151	Tibetan-Sichuan	2	2	2	1	2	1	2	2	2	2	2	2	2	1	2	2	1	2	2	1	1	2	2	2	1	1	2	1	2	2
DTF158	Tibetan-Sichuan	1	1	1	1	2	1	1	1	2	1	1	2	2	2	1	1	1	1	1	2	1	2	2	2	1	1	2	1	1	1
DTF158	Tibetan-Sichuan	2	2	1	2	2	1	2	2	2	2	2	2	2	2	2	1	1	2	2	2	1	2	2	2	2	1	2	2	1	2
DTM10	Tibetan-Sichuan	1	2	1	1	1	1	2	1	2	1	1	2	2	1	1	1	1	1	1	1	1	2	2	2	1	1	1	2	1	2
DTM10	Tibetan-Sichuan	1	2	2	2	2	2	2	2	2	2	2	2	2	2	2	1	2	1	2	2	2	2	2	2	1	2	2	2	2	2
DTM13	Tibetan-Sichuan	1	2	1	1	1	1	1	2	2	1	2	1	1	1	1	1	1	1	1	1	1	2	1	2	1	1	2	1	1	2
DTM13	Tibetan-Sichuan	2	2	1	2	1	1	2	2	2	2	2	2	1	2	1	1	1	1	1	1	2	2	2	2	1	2	2	1	2	2
DTM27	Tibetan-Sichuan	1	1	2	2	1	1	1	1	2	2	2	1	1	2	2	1	1	2	2	1	1	2	2	1	1	1	1	2	1	1
DTM27	Tibetan-Sichuan	2	2	2	2	1	1	2	1	2	2	2	2	2	2	2	1	1	2	2	1	2	2	2	2	2	2	2	2	1	2
DTM34	Tibetan-Sichuan	1	1	2	1	2	1	1	2	2	1	2	2	2	1	1	1	1	1	1	1	1	2	2	2	1	1	1	1	1	1
DTM34	Tibetan-Sichuan	1	1	2	2	2	1	2	2	2	1	2	2	2	2	2	1	1	2	1	1	1	2	2	2	2	1	2	2	2	1
DTM38	Tibetan-Sichuan	1	1	1	1	2	1	1	1	2	1	2	2	2	1	1	2	1	1	2	1	1	2	1	2	1	1	1	1	1	2
DTM38	Tibetan-Sichuan	2	2	2	2	2	1	1	2	2	1	2	2	2	2	2	2	1	1	2	2	1	2	2	2	2	2	2	1	1	2
DTM41	Tibetan-Sichuan	1	2	1	1	2	1	1	1	2	2	1	2	1	1	1	1	1	1	1	1	1	2	1	1	1	1	1	1	2	2
DTM41	Tibetan-Sichuan	1	2	2	2	2	1	1	2	2	2	2	2	1	1	1	2	1	2	1	1	1	2	2	2	2	2	1	2	2	2
DTM44	Tibetan-Sichuan	1	1	1	2	2	1	1	1	2	1	2	2	1	1	1	1	1	1	1	1	1	2	1	1	2	1	2	1	1	2
DTM44	Tibetan-Sichuan	2	2	2	2	2	1	1	2	2	2	2	2	2	1	2	1	1	1	2	1	1	2	2	1	2	1	2	2	2	2
DTM45	Tibetan-Sichuan	1	1	1	1	1	1	1	1	2	1	1	2	1	2	2	1	1	1	1	1	1	2	2	1	1	1	1	1	1	2
DTM45	Tibetan-Sichuan	2	2	1	2	1	1	1	2	2	2	2	2	2	2	2	1	2	2	2	1	2	2	2	2	1	1	2	1	1	2
DTM46	Tibetan-Sichuan	1	1	1	2	2	1	1	1	2	1	2	2	1	1	2	2	1	1	1	1	1	1	1	2	1	1	1	1	1	1
DTM46	Tibetan-Sichuan	1	2	2	2	2	1	2	1	2	2	2	2	2	2	2	2	2	2	1	1	1	2	2	2	1	1	2	2	2	2
DTM50	Tibetan-Sichuan	1	1	1	1	1	1	2	1	2	1	1	1	1	1	2	1	1	1	2	1	1	2	2	1	1	1	2	1	1	2
DTM50	Tibetan-Sichuan	1	1	2	2	2	2	2	1	2	2	1	2	2	2	2	2	1	2	2	1	2	2	2	2	2	1	2	1	2	2
DTM51	Tibetan-Sichuan	1	1	1	2	1	1	1	1	2	1	1	1	2	1	2	1	1	1	1	1	1	1	2	1	1	1	2	1	1	2
DTM51	Tibetan-Sichuan	2	2	2	2	2	1	1	1	2	2	2	2	2	1	2	2	1	2	1	1	1	2	2	1	2	1	2	2	1	2
DTM52	Tibetan-Sichuan	1	1	2	1	2	1	1	1	1	1	2	1	2	2	2	2	1	2	1	1	1	2	2	2	1	1	1	2	1	1
DTM52	Tibetan-Sichuan	1	2	2	2	2	1	2	2	2	1	2	1	2	2	2	2	1	2	2	1	2	2	2	2	1	1	2	2	2	1
DTM55	Tibetan-Sichuan	1	2	1	1	1	1	1	1	2	1	1	2	1	2	1	1	1	1	2	2	1	2	2	1	1	1	1	1	1	1
DTM55	Tibetan-Sichuan	2	2	2	2	2	1	2	1	2	1	2	2	2	2	2	2	1	2	2	2	1	2	2	1	2	1	2	2	2	2
DTM70	Tibetan-Sichuan	1	2	1	1	2	1	1	1	2	1	2	2	1	1	2	2	1	2	2	1	2	1	1	1	1	1	1	1	1	1
DTM70	Tibetan-Sichuan	2	2	2	2	2	1	1	2	2	1	2	2	2	1	2	2	2	2	2	2	2	2	2	2	2	1	2	2	2	1
DTM71	Tibetan-Sichuan	2	1	1	2	1	1	1	2	2	1	2	2	1	2	1	1	1	1	1	1	1	2	1	1	1	1	1	1	1	1
DTM71	Tibetan-Sichuan	2	2	2	2	1	1	1	2	2	1	2	2	2	2	2	1	1	1	1	1	1	2	2	2	2	1	2	2	1	2
DTM73	Tibetan-Sichuan	1	1	1	2	1	1	2	1	2	1	1	1	1	1	1	2	1	1	1	1	1	2	2	2	1	1	1	1	1	1
DTM73	Tibetan-Sichuan	2	2	2	2	1	1	2	2	2	2	2	1	1	2	1	2	1	1	1	2	2	2	2	2	2	1	1	2	1	2
DTM77	Tibetan-Sichuan	2	2	1	1	2	1	1	1	2	1	1	2	1	1	2	1	1	1	1	1	1	2	2	1	1	1	2	1	2	1
DTM77	Tibetan-Sichuan	2	2	2	2	2	1	1	1	2	2	1	2	2	2	2	1	1	2	1	1	2	2	2	2	2	2	2	2	2	2
DTM81	Tibetan-Sichuan	1	2	2	1	1	1	1	2	2	1	1	2	1	1	2	1	1	1	1	1	2	1	2	1	1	1	1	1	1	1
DTM81	Tibetan-Sichuan	2	2	2	2	2	1	1	2	2	2	1	2	2	2	2	2	2	1	2	2	2	1	2	2	2	1	2	1	1	2
DTM82	Tibetan-Sichuan	1	2	1	2	1	1	1	1	2	1	2	2	2	1	2	1	1	1	1	1	1	2	2	2	1	1	1	2	1	1
DTM82	Tibetan-Sichuan	2	2	1	2	2	1	1	2	2	2	2	2	2	2	2	2	1	2	2	1	1	2	2	2	1	2	2	2	2	2
DTM86	Tibetan-Sichuan	1	2	1	2	1	1	1	2	1	1	1	1	1	1	2	2	1	1	1	1	1	2	2	1	2	1	1	1	1	1
DTM86	Tibetan-Sichuan	2	2	1	2	2	1	1	2	2	1	2	2	1	1	2	2	2	2	1	1	2	2	2	2	2	1	2	1	1	2
DTM87	Tibetan-Sichuan	1	1	1	1	2	1	2	1	2	1	1	1	1	1	2	1	1	1	1	1	1	2	2	1	1	1	2	1	1	2
DTM87	Tibetan-Sichuan	2	2	2	2	2	1	2	2	2	1	2	2	2	1	2	1	2	2	2	2	1	2	2	1	2	1	2	1	1	2
DTM90	Tibetan-Sichuan	1	2	1	1	2	1	2	2	1	1	2	1	1	2	1	1	1	1	1	1	1	2	1	2	1	1	1	1	1	1
DTM90	Tibetan-Sichuan	2	2	1	2	2	1	2	2	2	1	2	2	2	2	2	1	2	1	1	1	2	2	2	2	2	1	2	1	1	2
DTM95	Tibetan-Sichuan	2	2	1	1	1	1	1	2	2	2	2	2	1	1	1	1	1	2	1	1	1	2	2	1	1	1	2	1	1	1
DTM95	Tibetan-Sichuan	2	2	2	1	1	2	2	2	2	2	2	2	1	2	2	1	2	2	1	2	1	2	2	2	2	1	2	2	1	2
DTM96	Tibetan-Sichuan	2	2	1	1	2	1	1	1	2	1	2	2	1	2	1	1	1	1	1	1	1	2	2	2	1	1	2	1	1	2
DTM96	Tibetan-Sichuan	2	2	2	2	2	1	1	2	2	1	2	2	2	2	2	1	1	1	2	2	1	2	2	2	1	1	2	2	2	2
DTM102	Tibetan-Sichuan	1	2	1	2	1	1	1	1	2	1	1	2	2	1	1	1	1	1	1	1	2	2	2	2	1	1	2	1	1	2
DTM102	Tibetan-Sichuan	1	2	2	2	1	1	1	2	2	2	2	2	2	1	2	1	2	2	1	1	2	2	2	2	2	2	2	1	1	2
H1	Hui-Sichuan	1	1	1	1	1	1	1	1	2	1	1	2	1	2	1	1	1	1	1	1	1	2	2	1	1	1	2	1	1	1
H1	Hui-Sichuan	1	1	1	2	2	2	2	2	2	2	2	2	1	2	2	2	2	1	2	2	2	2	2	2	2	1	2	2	1	2
H2	Hui-Sichuan	1	1	1	1	2	1	1	1	2	1	1	2	1	1	2	1	1	1	1	1	1	2	2	1	2	1	1	1	1	1
H2	Hui-Sichuan	2	2	2	1	2	1	2	1	2	2	2	2	2	1	2	1	1	1	1	2	2	2	2	1	2	2	2	1	1	1
H4	Hui-Sichuan	1	1	1	2	1	1	1	1	2	1	1	1	1	1	1	1	1	1	2	1	1	1	2	1	1	1	1	1	1	1
H4	Hui-Sichuan	2	2	1	2	1	2	1	2	2	2	1	2	2	1	2	2	2	2	2	2	1	2	2	2	2	2	2	2	1	2
H5	Hui-Sichuan	1	1	1	1	1	1	1	1	2	2	2	2	1	2	1	1	1	1	1	1	1	2	1	2	1	1	2	1	1	1
H5	Hui-Sichuan	2	2	2	1	1	1	1	2	2	2	2	2	2	2	2	2	1	2	2	2	1	2	2	2	2	1	2	2	1	2
H6	Hui-Sichuan	1	2	1	2	1	1	1	1	2	1	1	1	2	1	2	1	1	1	1	1	1	2	2	1	1	1	1	2	1	1
H6	Hui-Sichuan	1	2	1	2	2	1	1	2	2	1	2	2	2	1	2	1	1	2	2	2	2	2	2	2	1	1	2	2	1	2
H7	Hui-Sichuan	1	2	1	1	1	1	1	2	2	1	1	2	1	1	1	1	1	1	2	1	1	2	2	2	1	1	2	1	1	1
H7	Hui-Sichuan	1	2	2	1	2	1	2	2	2	2	2	2	1	1	2	2	1	1	2	1	1	2	2	2	2	1	2	1	2	2
H8	Hui-Sichuan	1	1	1	2	1	1	1	1	1	1	1	1	2	1	2	1	1	1	1	1	1	2	2	1	1	1	1	1	1	1
H8	Hui-Sichuan	2	2	1	2	2	1	1	2	2	2	2	2	2	1	2	2	1	2	2	1	2	2	2	2	1	1	1	1	1	2
H11	Hui-Sichuan	1	2	1	1	1	1	1	2	2	1	1	2	1	1	2	1	1	1	1	2	1	2	1	1	1	1	2	1	1	1
H11	Hui-Sichuan	2	2	1	2	1	2	2	2	2	2	2	2	2	2	2	2	1	1	2	2	2	2	2	1	2	1	2	2	1	1
H12	Hui-Sichuan	1	1	1	1	2	1	1	1	1	1	1	1	1	2	2	1	1	1	2	2	2	2	2	1	1	2	1	1	1	1
H12	Hui-Sichuan	1	2	2	2	2	2	2	2	2	1	2	2	2	2	2	2	1	1	2	2	2	2	2	2	1	2	2	1	1	2
H13	Hui-Sichuan	1	1	1	1	1	1	1	1	2	1	1	2	2	1	2	1	1	1	1	2	1	2	2	1	1	1	2	1	1	1
H13	Hui-Sichuan	1	2	2	1	1	1	2	2	2	2	1	2	2	2	2	1	1	1	2	2	1	2	2	1	1	2	2	1	1	2
H14	Hui-Sichuan	1	2	1	1	1	1	1	2	2	1	1	2	1	2	1	1	1	1	2	1	1	2	2	1	1	1	2	1	1	1
H14	Hui-Sichuan	2	2	1	2	2	1	2	2	2	2	2	2	1	2	2	2	1	1	2	2	2	2	2	1	1	2	2	2	2	2
H15	Hui-Sichuan	1	1	2	1	1	1	1	1	2	2	2	2	1	1	2	1	1	2	1	1	1	2	1	1	1	1	1	1	1	2
H15	Hui-Sichuan	2	2	2	1	1	2	2	2	2	2	2	2	1	2	2	2	2	2	1	1	2	2	2	2	2	2	2	2	1	2
H16	Hui-Sichuan	1	2	1	2	1	1	1	1	2	1	2	2	1	1	1	1	1	2	2	1	2	2	1	1	1	1	1	1	1	2
H16	Hui-Sichuan	1	2	1	2	2	1	2	2	2	2	2	2	2	2	2	2	1	2	2	1	2	2	2	2	2	1	2	1	2	2
H17	Hui-Sichuan	1	2	1	1	2	1	1	1	2	1	1	2	1	1	2	1	1	1	1	1	1	2	2	1	1	2	2	1	1	1
H17	Hui-Sichuan	2	2	2	2	2	2	1	2	2	2	2	2	2	1	2	1	1	2	2	1	1	2	2	2	2	2	2	1	1	1
H18	Hui-Sichuan	1	1	1	1	2	1	1	1	2	1	1	1	1	1	1	1	1	1	2	1	1	1	2	1	2	1	2	1	1	2
H18	Hui-Sichuan	1	2	1	1	2	2	1	2	2	2	2	2	2	1	2	2	1	1	2	1	1	2	2	2	2	1	2	2	1	2
H19	Hui-Sichuan	1	2	1	1	1	1	1	1	2	2	1	2	1	1	1	1	1	1	1	1	1	2	1	2	1	1	1	1	1	2
H19	Hui-Sichuan	1	2	1	1	2	1	2	2	2	2	1	2	1	1	2	1	1	1	2	1	2	2	1	2	2	2	2	2	2	2
H20	Hui-Sichuan	2	1	2	1	1	1	1	1	2	1	1	2	1	2	1	1	1	1	1	1	1	2	1	1	1	1	2	1	1	2
H20	Hui-Sichuan	2	2	2	2	2	1	2	2	2	2	2	2	1	2	2	2	2	2	2	1	2	2	2	2	1	2	2	2	1	2
H21	Hui-Sichuan	2	2	1	2	1	1	1	2	1	1	2	2	2	1	2	1	1	2	1	1	1	2	2	1	1	2	1	1	1	1
H21	Hui-Sichuan	2	2	1	2	1	1	2	2	2	1	2	2	2	2	2	2	2	2	1	2	2	2	2	1	2	2	2	1	2	2
H23	Hui-Sichuan	1	2	1	1	2	1	1	1	2	1	1	2	2	1	2	1	1	2	1	1	1	1	2	1	1	1	1	1	1	2
H23	Hui-Sichuan	2	2	2	2	2	1	1	2	2	1	2	2	2	2	2	2	2	2	2	1	1	2	2	1	2	1	2	2	1	2
H24	Hui-Sichuan	1	2	1	2	2	1	1	1	2	1	1	1	1	2	2	2	1	1	1	1	1	1	1	1	1	1	1	2	1	2
H24	Hui-Sichuan	2	2	1	2	2	2	1	2	2	1	1	2	1	2	2	2	1	2	2	1	2	2	2	2	2	1	2	2	1	2
H26	Hui-Sichuan	1	2	1	1	2	1	1	2	1	2	1	2	1	1	1	1	1	1	1	1	1	2	2	2	1	1	1	1	1	2
H26	Hui-Sichuan	2	2	2	1	2	1	2	2	2	2	1	2	2	1	2	2	2	1	2	1	1	2	2	2	1	1	2	2	1	2
H27	Hui-Sichuan	1	2	1	2	1	1	1	1	2	1	1	1	1	1	2	2	1	1	1	1	1	2	1	1	1	1	1	1	1	2
H27	Hui-Sichuan	2	2	1	2	1	1	2	2	2	2	2	2	2	1	2	2	2	2	2	2	2	2	1	2	1	2	2	1	1	2
H30	Hui-Sichuan	1	2	1	1	1	1	1	1	2	1	2	2	1	1	1	1	1	1	1	1	1	2	2	2	1	2	1	1	1	2
H30	Hui-Sichuan	2	2	1	1	2	1	1	1	2	2	2	2	1	1	2	1	2	2	1	1	2	2	2	2	1	2	2	1	1	2
H31	Hui-Sichuan	1	1	1	2	1	1	1	1	2	1	1	2	1	1	2	1	1	1	2	1	1	2	2	1	2	1	2	1	1	2
H31	Hui-Sichuan	1	1	1	2	2	1	2	2	2	1	1	2	1	2	2	2	1	2	2	2	1	2	2	2	2	1	2	1	1	2
H33	Hui-Sichuan	1	2	1	2	2	1	1	1	2	1	2	2	1	1	2	1	1	1	1	1	1	2	2	1	1	1	1	1	1	1
H33	Hui-Sichuan	1	2	1	2	2	1	1	2	2	1	2	2	1	1	2	1	1	1	2	1	2	2	2	2	2	2	2	2	1	2
H34	Hui-Sichuan	1	2	1	2	2	1	2	1	2	1	2	1	2	1	2	1	1	2	1	1	1	2	2	1	1	1	2	1	1	1
H34	Hui-Sichuan	1	2	1	2	2	2	2	2	2	2	2	2	2	2	2	2	2	2	1	2	2	2	2	2	2	1	2	1	2	2
H35	Hui-Sichuan	2	2	1	2	1	1	1	1	2	2	1	1	1	1	2	1	1	1	1	1	2	2	1	2	1	1	2	2	1	1
H35	Hui-Sichuan	2	2	2	2	2	1	1	1	2	2	2	1	2	1	2	1	1	2	1	1	2	2	2	2	1	1	2	2	1	2
H36	Hui-Sichuan	1	1	1	2	1	1	1	2	1	1	1	1	1	1	1	1	2	1	1	1	1	1	2	1	2	1	1	1	1	1
H36	Hui-Sichuan	2	2	1	2	2	1	2	2	2	2	2	2	2	2	1	1	2	1	2	2	2	2	2	2	2	2	2	1	2	2
H37	Hui-Sichuan	1	1	1	1	2	1	1	1	2	1	1	2	1	1	1	1	1	1	2	1	1	2	2	1	1	1	2	1	1	1
H37	Hui-Sichuan	2	2	1	2	2	1	2	2	2	2	2	2	2	2	2	1	1	2	2	2	1	2	2	1	2	2	2	2	1	2
H38	Hui-Sichuan	1	2	2	2	1	1	1	1	2	1	2	2	2	1	2	1	1	1	2	1	1	2	2	2	1	1	1	1	1	1
H38	Hui-Sichuan	2	2	2	2	2	2	1	2	2	1	2	2	2	2	2	1	1	2	2	2	2	2	2	2	2	1	2	1	1	2
H39	Hui-Sichuan	1	1	1	2	2	1	1	2	2	1	2	2	2	1	1	2	1	1	1	1	1	1	1	2	1	1	2	1	1	1
H39	Hui-Sichuan	2	2	2	2	2	1	1	2	2	1	2	2	2	2	2	2	1	2	2	1	1	2	2	2	2	1	2	1	1	2
H40	Hui-Sichuan	2	1	1	1	2	1	2	2	2	1	2	2	2	1	1	1	1	1	1	1	2	1	1	1	1	1	2	1	1	1
H40	Hui-Sichuan	2	2	2	1	2	1	2	2	2	1	2	2	2	2	2	1	2	2	2	1	2	2	2	2	2	1	2	1	1	2
H41	Hui-Sichuan	2	2	1	2	1	1	1	1	2	1	1	2	2	1	1	1	1	1	1	1	1	2	2	2	1	1	1	1	1	2
H41	Hui-Sichuan	2	2	1	2	2	1	2	2	2	2	2	2	2	2	2	2	1	2	2	1	2	2	2	2	2	1	2	2	1	2
H42	Hui-Sichuan	1	1	1	1	2	1	1	1	2	1	2	2	2	1	1	1	1	1	1	1	1	1	2	2	1	1	2	1	1	1
H42	Hui-Sichuan	1	2	2	1	2	1	2	1	2	1	2	2	2	2	2	2	2	1	2	1	1	2	2	2	2	2	2	1	1	2
H44	Hui-Sichuan	1	2	2	2	1	1	1	1	2	1	1	2	1	1	1	1	1	1	2	2	1	1	2	1	1	1	1	1	1	1
H44	Hui-Sichuan	1	2	2	2	2	1	1	1	2	2	2	2	1	2	2	2	1	2	2	2	2	2	2	1	2	2	2	1	1	1
H45	Hui-Sichuan	2	1	1	2	1	1	1	1	2	2	1	2	1	1	2	1	1	1	1	1	1	2	2	1	2	1	1	1	1	2
H45	Hui-Sichuan	2	2	1	2	2	1	2	1	2	2	2	2	2	2	2	1	1	2	2	2	2	2	2	1	2	1	2	2	1	2
H46	Hui-Sichuan	2	1	1	1	1	1	1	1	2	2	1	2	1	1	2	1	1	1	2	1	1	2	2	1	1	1	1	1	1	2
H46	Hui-Sichuan	2	2	1	2	1	1	1	2	2	2	2	2	2	2	2	2	2	2	2	1	1	2	2	2	2	2	2	1	1	2
H47	Hui-Sichuan	1	1	2	2	1	1	1	1	1	1	2	2	1	2	1	2	2	1	2	1	1	2	2	2	1	1	2	1	1	1
H47	Hui-Sichuan	2	2	2	2	2	1	2	1	2	1	2	2	1	2	2	2	2	1	2	2	2	2	2	2	2	1	2	2	1	2
		1：deletion；2：insertion
