# Supplementary material for: Population genetics and forensic efficiency of 30 InDel markers in four Chinese ethnic groups residing in Sichuan
Source: Forensic Sci Res. 2020 Apr 21;7(3):498–502. doi: 10.1080/20961790.2020.1737470 (PMC9639512; doi:10.1080/20961790.2020.1737470)
Supplement: Supplemental Material [file TFSR_A_1737470_SM5482.zip › TFSR_A_1737470_Supplementary_material/Supplementary Table S3.xlsx]

## Sheet: Sheet1
Insertion frequency and forensic efficiency parameters for 30 DIPplex Indels in Sichuan Han population(n=155)
locus	DIP+	Ho	He	PIC	PM	PD	PE	TPI	pHW
HLD101	0.4097	0.5613	0.4852	0.3667	0.4276	0.5724	0.247	1.1397	0.0659
HLD111	0.0742	0.1226	0.1378	0.1279	0.7626	0.2374	0.0122	0.5699	0.1911
HLD114	0.2613	0.3806	0.3873	0.3115	0.4507	0.5493	0.1026	0.8073	0.8367
HLD118	0.8903	0.1935	0.1959	0.1762	0.6673	0.3327	0.028	0.62	1
HLD122	0.2097	0.3419	0.3325	0.2765	0.502	0.498	0.0823	0.7598	0.8124
HLD124	0.5484	0.4194	0.4975	0.373	0.3485	0.6515	0.1261	0.8611	0.0539
HLD125	0.4097	0.5226	0.4852	0.3667	0.4034	0.5966	0.208	1.0473	0.4051
HLD128	0.3323	0.4323	0.4452	0.3453	0.4043	0.5957	0.1348	0.8807	0.7181
HLD131	0.3129	0.4323	0.4314	0.3375	0.418	0.582	0.1348	0.8807	1
HLD133	0.3968	0.4194	0.4802	0.3641	0.3657	0.6343	0.1261	0.8611	0.1339
HLD136	0.4774	0.4516	0.5006	0.3745	0.3553	0.6447	0.1486	0.9118	0.2607
HLD39	0.1129	0.2	0.201	0.1802	0.6597	0.3403	0.0298	0.625	1
HLD40	0.6548	0.4452	0.4535	0.3499	0.4	0.6	0.1439	0.9012	0.8583
HLD45	0.6	0.4903	0.4816	0.3648	0.3903	0.6097	0.1792	0.981	0.8672
HLD48	0.3871	0.4258	0.476	0.3619	0.3717	0.6283	0.1304	0.8708	0.235
HLD56	0.5613	0.4516	0.4941	0.3712	0.3618	0.6382	0.1486	0.9118	0.3278
HLD58	0.3806	0.4645	0.473	0.3603	0.3876	0.6124	0.1583	0.9337	0.8654
HLD6	0.4516	0.5806	0.4969	0.3726	0.4298	0.5702	0.2683	1.1923	0.0507
HLD64	0.8194	0.2839	0.297	0.2522	0.541	0.459	0.0571	0.6982	0.587
HLD67	0.6806	0.4323	0.4361	0.3402	0.4133	0.5867	0.1348	0.8807	1
HLD70	0.5645	0.4323	0.4933	0.3708	0.3563	0.6437	0.1348	0.8807	0.1419
HLD77	0.4258	0.5419	0.4906	0.3694	0.4096	0.5904	0.2269	1.0915	0.2501
HLD81	0.8323	0.271	0.2801	0.2402	0.56	0.44	0.0523	0.6858	0.772
HLD83	0.3968	0.4968	0.4802	0.3641	0.3947	0.6053	0.1847	0.9936	0.7365
HLD84	0.771	0.3806	0.3543	0.2908	0.4835	0.5165	0.1026	0.8073	0.4934
HLD88	0.5065	0.4323	0.5015	0.375	0.3481	0.6519	0.1348	0.8807	0.107
HLD92	0.4677	0.5097	0.4995	0.374	0.3821	0.6179	0.1961	1.0197	0.8724
HLD93	0.6065	0.4387	0.4789	0.3634	0.3727	0.6273	0.1393	0.8908	0.3129
HLD97	0.3355	0.4258	0.4473	0.3465	0.4003	0.5997	0.1304	0.8708	0.5926
HLD99	0.8806	0.1419	0.1433	0.1326	0.7454	0.2546	0.0159	0.5827	1
Insertion frequency and forensic efficiency parameters for 30 DIPplex Indels in Sichuan Yi population(n=132)
locus	DIP+	Ho	He	PIC	PM	PD	PE	TPI	pHW
HLD101	0.4546	0.5606	0.4978	0.3729	0.4149	0.5851	0.2462	1.1379	0.1626
HLD111	0.2065	0.1364	0.1275	0.119	0.7645	0.2355	0.0148	0.5789	1
HLD114	0.2689	0.3864	0.3947	0.3159	0.4443	0.5557	0.1058	0.8148	0.8246
HLD118	0.9205	0.1591	0.147	0.1357	0.7324	0.2676	0.0196	0.5946	1
HLD122	0.2424	0.3788	0.3687	0.2999	0.4691	0.5309	0.1015	0.8049	0.8154
HLD124	0.5833	0.5152	0.488	0.368	0.3968	0.6032	0.2011	1.0312	0.591
HLD125	0.4394	0.5	0.4945	0.3713	0.3823	0.6177	0.1875	1	1
HLD128	0.2273	0.3939	0.3526	0.2896	0.4876	0.5124	0.1103	0.825	0.2179
HLD131	0.3788	0.5	0.4724	0.3599	0.4044	0.5956	0.1875	1	0.5784
HLD133	0.3485	0.5152	0.4558	0.351	0.4288	0.5712	0.2011	1.0312	0.1802
HLD136	0.5076	0.5	0.5018	0.3749	0.3751	0.6249	0.1875	1	1
HLD39	0.1174	0.1894	0.2081	0.1858	0.6571	0.3429	0.0269	0.6168	0.3894
HLD40	0.5947	0.447	0.4839	0.3659	0.3706	0.6294	0.1452	0.9041	0.4724
HLD45	0.6477	0.4924	0.4581	0.3522	0.4149	0.5851	0.181	0.9851	0.4479
HLD48	0.3902	0.4621	0.4777	0.3626	0.3823	0.6177	0.1565	0.9296	0.7164
HLD56	0.5985	0.4697	0.4824	0.3651	0.3806	0.6194	0.1623	0.9429	0.8573
HLD58	0.3182	0.4394	0.4355	0.3398	0.4163	0.5837	0.1397	0.8919	1
HLD6	0.571	0.5227	0.5019	0.375	0.3872	0.6128	0.2082	1.0476	0.723
HLD64	0.8068	0.3258	0.3129	0.2631	0.5217	0.4783	0.0747	0.7416	0.7811
HLD67	0.6591	0.4091	0.4511	0.3484	0.3926	0.6074	0.1195	0.8462	0.3307
HLD70	0.6484	0.5682	0.4867	0.3673	0.4312	0.5688	0.2544	1.1579	0.0728
HLD77	0.5038	0.5833	0.5019	0.375	0.4271	0.5729	0.2714	1.2	0.0821
HLD81	0.7879	0.303	0.3355	0.2784	0.5005	0.4995	0.0648	0.7174	0.2954
HLD83	0.3598	0.447	0.4625	0.3546	0.392	0.608	0.1452	0.9041	0.7079
HLD84	0.7424	0.3636	0.3839	0.3093	0.4522	0.5478	0.0933	0.7857	0.6476
HLD88	0.6098	0.4773	0.4777	0.3626	0.3885	0.6115	0.1684	0.9565	1
HLD92	0.3788	0.5455	0.4724	0.3599	0.4302	0.5698	0.2305	1.1	0.097
HLD93	0.5833	0.5455	0.488	0.368	0.4147	0.5853	0.2305	1.1	0.2098
HLD97	0.2424	0.3182	0.3687	0.2999	0.4664	0.5336	0.0713	0.7333	0.1501
HLD99	0.8712	0.2273	0.2253	0.1992	0.6258	0.3742	0.0376	0.6471	1
Insertion frequency and forensic efficiency parameters for 30 DIPplex Indels in Sichuan Tibetan population(n=119)
locus	DIP+	Ho	He	PIC	PM	PD	PE	TPI	pHW
HLD101	0.4874	0.4706	0.5018	0.3748	0.3619	0.6381	0.163	0.9444	0.5819
HLD111	0.042	0.084	0.0808	0.0773	0.8461	0.1539	0.0061	0.5459	1
HLD114	0.3025	0.437	0.4238	0.333	0.4274	0.5726	0.138	0.8881	0.8306
HLD118	0.916	0.1681	0.1546	0.1421	0.7204	0.2796	0.0217	0.601	1
HLD122	0.2941	0.4034	0.417	0.329	0.4255	0.5745	0.116	0.838	0.8262
HLD124	0.4748	0.4622	0.5008	0.3744	0.3595	0.6405	0.1565	0.9297	0.463
HLD125	0.395	0.437	0.4799	0.3637	0.3715	0.6285	0.138	0.8881	0.3448
HLD128	0.3445	0.437	0.4536	0.3497	0.3978	0.6022	0.138	0.8881	0.6904
HLD131	0.3782	0.4874	0.4723	0.3597	0.3986	0.6014	0.1767	0.9754	0.8465
HLD133	0.3992	0.4958	0.4817	0.3646	0.3933	0.6067	0.1838	0.9917	0.847
HLD136	0.5798	0.521	0.4893	0.3685	0.3989	0.6011	0.2066	1.0439	0.5698
HLD39	0.2017	0.3529	0.3234	0.2702	0.5119	0.4881	0.0878	0.7727	0.4031
HLD40	0.655	0.4538	0.4536	0.3497	0.4034	0.5966	0.1502	0.9154	1
HLD45	0.6681	0.4958	0.4454	0.3452	0.4294	0.5706	0.1838	0.9917	0.3004
HLD48	0.3782	0.4874	0.4723	0.3597	0.3986	0.6014	0.1767	0.9754	0.8456
HLD56	0.584	0.5294	0.4879	0.3678	0.4051	0.5949	0.2146	1.0625	0.4492
HLD58	0.2899	0.3445	0.4135	0.327	0.4218	0.5782	0.0836	0.7628	0.0775
HLD6	0.4706	0.4706	0.5004	0.3741	0.3633	0.6367	0.163	0.9444	0.5803
HLD64	0.866	0.1681	0.2337	0.2057	0.6416	0.3584	0.0217	0.601	0.0074
HLD67	0.63	0.4706	0.468	0.3575	0.3955	0.6045	0.163	0.9444	1
HLD70	0.563	0.521	0.4941	0.371	0.3941	0.6059	0.2066	1.0439	0.5813
HLD77	0.479	0.5378	0.5012	0.3746	0.3969	0.6031	0.2228	1.0818	0.4637
HLD81	0.8277	0.2773	0.2864	0.2445	0.5529	0.4471	0.0546	0.6919	0.7475
HLD83	0.3487	0.3782	0.4562	0.3511	0.3821	0.6179	0.1012	0.8041	0.0698
HLD84	0.7143	0.3529	0.4099	0.3249	0.4257	0.5743	0.0878	0.7727	0.1771
HLD88	0.6471	0.4538	0.4587	0.3524	0.3983	0.6017	0.1502	0.9154	1
HLD92	0.3487	0.4454	0.4562	0.3511	0.3979	0.6021	0.144	0.9015	0.8408
HLD93	0.5546	0.4706	0.4961	0.372	0.3676	0.6324	0.163	0.9444	0.5848
HLD97	0.2605	0.3193	0.3869	0.3111	0.4483	0.5517	0.0718	0.7346	0.0921
HLD99	0.8571	0.2185	0.2459	0.2149	0.6082	0.3918	0.035	0.6398	0.253
Insertion frequency and forensic efficiency parameters for 30 DIPplex Indels in Sichuan Hui population(n=38)
locus	DIP+	Ho	He	PIC	PM	PD	PE	TPI	pHW
HLD101	0.4211	0.4737	0.494	0.3687	0.3753	0.6247	0.1655	0.95	1
HLD111	0.1316	0.2632	0.2316	0.2024	0.6122	0.3878	0.0495	0.6786	1
HLD114	0.2237	0.3421	0.3519	0.287	0.4861	0.5139	0.0824	0.76	1
HLD118	0.921	0.1579	0.1474	0.1349	0.7341	0.2659	0.0193	0.5938	1
HLD122	0.3026	0.3947	0.4277	0.333	0.4169	0.5831	0.1108	0.8261	0.7058
HLD124	0.5789	0.5263	0.494	0.3687	0.4017	0.5983	0.2116	1.0556	0.7455
HLD125	0.3816	0.5526	0.4782	0.3606	0.4335	0.5665	0.2378	1.1176	0.4914
HLD128	0.289	0.4211	0.4168	0.3267	0.4335	0.5665	0.1272	0.8636	1
HLD131	0.2895	0.3158	0.4168	0.3267	0.4224	0.5776	0.0702	0.7308	0.2319
HLD133	0.4342	0.6053	0.4979	0.3706	0.4529	0.5471	0.2972	1.2667	0.2021
HLD136	0.5263	0.4737	0.5053	0.3743	0.3643	0.6357	0.1655	0.95	0.7535
HLD39	0.0921	0.1842	0.1695	0.1533	0.6994	0.3006	0.0256	0.6129	1
HLD40	0.7105	0.5263	0.4168	0.3267	0.4778	0.5222	0.2116	1.0556	0.1268
HLD45	0.7237	0.4474	0.4053	0.32	0.4529	0.5471	0.1454	0.9048	0.6923
HLD48	0.3816	0.5	0.4782	0.3606	0.403	0.597	0.1875	1	1
HLD56	0.5132	0.6053	0.5063	0.3748	0.4446	0.5554	0.2972	1.2667	0.3303
HLD58	0.3289	0.5526	0.4474	0.344	0.464	0.536	0.2378	1.1176	0.2646
HLD6	0.5658	0.4474	0.4979	0.3706	0.3615	0.6385	0.1454	0.9048	0.7395
HLD64	0.8816	0.2368	0.2116	0.187	0.6385	0.3615	0.0406	0.6552	1
HLD67	0.7368	0.4737	0.393	0.3126	0.4751	0.5249	0.1655	0.95	0.3976
HLD70	0.5921	0.2368	0.4895	0.3664	0.3643	0.6357	0.0406	0.6552	0.002
HLD77	0.4211	0.4737	0.494	0.3687	0.3753	0.6247	0.1655	0.95	1
HLD81	0.8289	0.2368	0.2874	0.2434	0.5637	0.4363	0.0406	0.6552	0.2746
HLD83	0.3816	0.5526	0.4782	0.3606	0.4335	0.5665	0.2378	1.1176	0.4897
HLD84	0.6316	0.5263	0.4716	0.3571	0.4238	0.5762	0.2116	1.0556	0.505
HLD88	0.4868	0.3947	0.5063	0.3748	0.3393	0.6607	0.1108	0.8261	0.2048
HLD92	0.4342	0.5	0.4979	0.3706	0.3837	0.6163	0.1875	1	1
HLD93	0.5789	0.5263	0.494	0.3687	0.4017	0.5983	0.2116	1.0556	0.7481
HLD97	0.2895	0.3684	0.4168	0.3267	0.4238	0.5762	0.0958	0.7917	0.6906
HLD99	0.8553	0.2368	0.2509	0.2169	0.5997	0.4003	0.0406	0.6552	0.5685
DIP+: Insertion allele frequency; Ho: observed Heterozygosity; He: expected Heterozygosity; PD: Power of Discrimination; PE: Power of Exclusion; TPI: Typical paternity index; PIC: Polymorphic informativity content; HWE: Hardy–Weinberg equilibrium test (p>0.0017).
The combined matching probability (CMP), the combined power of discrimination (CPD) and the combined power of exclusion (CPE) in 4 Sichuan groups
	Han-Sichuan	Yi-Sichuan	Tibetan-Sichuan	Hui-Sichuan
CMP	1.80887*10-11	3.73722*10-11	1.65814*10-11	4.66959*10-11
CPD	1	1	1	1
CPE	0.98617	0.991751	0.98612	0.991906
CMP: The combined matching probability; CPD: The combined power of discrimination; CPE: The combined power of exclusion.
