# Supplementary material for: Population genetics and forensic efficiency of 30 InDel markers in four Chinese ethnic groups residing in Sichuan
Source: Forensic Sci Res. 2020 Apr 21;7(3):498–502. doi: 10.1080/20961790.2020.1737470 (PMC9639512; doi:10.1080/20961790.2020.1737470)
Supplement: Supplemental Material [file TFSR_A_1737470_SM5482.zip › TFSR_A_1737470_Supplementary_material/Supplementary Table S4.xlsx]

## Sheet: Sheet1
	Han-Sichuan	Yi-Sichuan	Tibetan-Sichuan	Hui-Sichuan	Punjabi-Pakistani	Tibetan-Qinghai	Hui-Xinjiang	Salar	Vietnam	Nigerian	Kazak	Bai	Han-EasternChina	She	Zhuang	Dong	Miao	Lithuanian	Slovenian	Turkish	Iraqi	Afrikaner	Indian	Xhosa	Zulu	Brazilian	Japanese	Tibetan-Tibet	Han-Beijing	Kazakh-Ili	South-Korean	Korean	Polish	Taiwanese	Central-Spainish	Basque	Finnish	Somali	Han-Fujian	Han-Guangdong	Bangladeshi	Tujia	Xibe	Dongxiang	Uruguayan	Yi-YunnanHonghe	Mexican-Yucatan	Amerindian-Mexican	Mexican-Mexico
Han-Sichuan
Yi-Sichuan	0.006471
Tibetan-Sichuan	0.006535	0.00616
Hui-Sichuan	0.005185	0.006752	0.007746
Punjabi-Pakistani	0.068738	0.062473	0.066165	0.074687
Tibetan-Qinghai	0.007522	0.005857	0.002305	0.008784	0.054743
Hui-Xinjiang	0.002705	0.005004	0.004141	0.004933	0.054595	0.003485
Salar-Qinghai	0.005989	0.006593	0.008122	0.010485	0.053111	0.007066	0.004633
Vietnam	0.003267	0.009401	0.012061	0.005582	0.069673	0.013793	0.006176	0.008964
Nigerian	0.169896	0.163368	0.147526	0.184362	0.096523	0.143158	0.152207	0.139641	0.173373
Kazak-Xinjiang	0.017614	0.014418	0.019023	0.019021	0.027709	0.012845	0.011239	0.011701	0.019554	0.124076
Bai-Yunnan	0.003732	0.004848	0.006209	0.005615	0.060959	0.005191	0.002949	0.005246	0.006774	0.162868	0.015082
Han-Shanghai	0.001722	0.005987	0.004802	0.004339	0.073349	0.006667	0.002381	0.005332	0.003615	0.168046	0.017987	0.003706
She-Fujian	0.004878	0.010307	0.009598	0.009974	0.077227	0.01277	0.006754	0.010063	0.006638	0.175019	0.024651	0.008857	0.004691
Zhuang-Liuzhou	0.006048	0.012973	0.015167	0.010746	0.065169	0.016742	0.008049	0.013123	0.004179	0.171371	0.021771	0.009965	0.008097	0.010313
Dong-Liuzhou	0.008894	0.014124	0.016809	0.011721	0.092997	0.019383	0.013705	0.018333	0.007177	0.195013	0.034076	0.012042	0.009367	0.008747	0.010409
Miao-Liuzhou	0.011081	0.016063	0.018122	0.016883	0.075077	0.020273	0.015114	0.020221	0.010625	0.190493	0.032128	0.01174	0.013281	0.010672	0.011763	0.009931
Lithuanian	0.086724	0.079881	0.08901	0.090415	0.035117	0.078713	0.070496	0.072105	0.088304	0.122565	0.03701	0.081831	0.086523	0.093661	0.084335	0.115364	0.102175
Slovenian	0.076002	0.071002	0.079853	0.079487	0.031001	0.069666	0.062919	0.061629	0.077764	0.119115	0.031729	0.070771	0.077158	0.083922	0.07786	0.100813	0.089952	0.00437
Turkish	0.062985	0.059577	0.062171	0.067936	0.012362	0.054976	0.049556	0.051195	0.064174	0.098748	0.026107	0.057773	0.065555	0.06778	0.062645	0.084015	0.071787	0.020412	0.014756
Iraqi	0.08187	0.074335	0.076802	0.085037	0.016315	0.068486	0.064119	0.063395	0.082854	0.081304	0.035302	0.075323	0.082475	0.083068	0.081039	0.104005	0.095591	0.021836	0.018831	0.007789
Afrikaner	0.078394	0.077592	0.082394	0.08296	0.027469	0.071238	0.065061	0.064497	0.079804	0.104265	0.033593	0.072901	0.080527	0.086692	0.07697	0.101655	0.090225	0.00773	0.003819	0.012315	0.016476
Indian	0.048454	0.045273	0.04362	0.051296	0.01493	0.034935	0.03567	0.039439	0.050248	0.103824	0.022512	0.042159	0.051186	0.056595	0.048688	0.067649	0.060189	0.052938	0.045754	0.016823	0.026316	0.039209
Xhosa	0.14729	0.140014	0.127896	0.160449	0.082181	0.122903	0.13076	0.120838	0.150549	0.005472	0.106645	0.140933	0.146039	0.155088	0.147485	0.171995	0.167088	0.110949	0.109156	0.087422	0.072437	0.093308	0.087217
Zulu	0.163103	0.159886	0.142885	0.181079	0.100323	0.13897	0.14833	0.135811	0.167929	0.006093	0.12378	0.157483	0.161999	0.170039	0.165229	0.189698	0.181248	0.129539	0.128591	0.107168	0.091931	0.110434	0.108691	0.003965
Brazilian	0.071189	0.06681	0.069129	0.07773	0.020278	0.058786	0.057644	0.053612	0.07477	0.059833	0.029801	0.066554	0.073645	0.078388	0.072619	0.09635	0.087059	0.019929	0.016276	0.014872	0.014413	0.011439	0.027183	0.050929	0.065196
Japanese	0.004188	0.009137	0.006945	0.008439	0.072906	0.007059	0.004263	0.006968	0.008209	0.157283	0.020422	0.004202	0.003444	0.009178	0.014151	0.013129	0.018128	0.090926	0.079127	0.066079	0.082246	0.082079	0.047791	0.136236	0.150818	0.07055
Tibetan-Tibet	0.009251	0.006512	0.002601	0.010741	0.053603	0.001007	0.004877	0.007815	0.016168	0.141733	0.013178	0.006775	0.008405	0.013739	0.018035	0.022332	0.022271	0.078763	0.070348	0.056085	0.068303	0.072951	0.036521	0.121653	0.137725	0.059207	0.009612
Han-Beijing	0.005794	0.0087	0.005725	0.007834	0.068775	0.006077	0.004101	0.007437	0.008538	0.171615	0.015959	0.005749	0.003103	0.005334	0.011985	0.01315	0.014582	0.081353	0.074076	0.06322	0.078173	0.076398	0.048763	0.151466	0.165783	0.071525	0.007236	0.006948
Kazakh-Ili	0.023729	0.018202	0.02341	0.024333	0.029378	0.01703	0.017353	0.01764	0.026339	0.128557	0.004439	0.019679	0.023959	0.029363	0.028638	0.037662	0.034914	0.041471	0.035327	0.025112	0.036534	0.035709	0.02405	0.109507	0.128804	0.031307	0.027023	0.01722	0.020808
South-Korean	0.002373	0.006433	0.004729	0.005746	0.074611	0.006321	0.00344	0.005492	0.00629	0.157109	0.020009	0.004355	0.002112	0.006677	0.010977	0.011755	0.016638	0.09286	0.081638	0.0703	0.083706	0.08527	0.053358	0.135951	0.150776	0.073265	0.002731	0.007334	0.006479	0.027838
Korean	0.005816	0.008107	0.005172	0.010578	0.084253	0.007365	0.006271	0.008416	0.011684	0.157848	0.023901	0.007388	0.004238	0.008015	0.017464	0.013218	0.021215	0.097421	0.086101	0.074796	0.089213	0.091573	0.058408	0.139239	0.153139	0.07807	0.003229	0.008235	0.007142	0.030756	0.002848
Polish	0.078192	0.072005	0.079465	0.080679	0.032233	0.069759	0.064157	0.061642	0.08087	0.109465	0.033609	0.072306	0.078465	0.086408	0.081804	0.106371	0.09461	0.006611	0.004097	0.014958	0.019245	0.004872	0.044009	0.096824	0.116141	0.014425	0.081792	0.07087	0.076972	0.035264	0.083794	0.088794
Taiwanese	0.004707	0.006305	0.009723	0.008386	0.056713	0.009789	0.004935	0.007748	0.004737	0.165914	0.013539	0.005838	0.005562	0.009289	0.007279	0.013393	0.012426	0.075276	0.066222	0.05167	0.070943	0.069243	0.040378	0.142608	0.158969	0.065162	0.008478	0.011976	0.008431	0.019985	0.007948	0.011949	0.069741
Central-Spainish	0.077468	0.075936	0.083404	0.083414	0.024781	0.072912	0.064946	0.067318	0.078471	0.098029	0.033796	0.074479	0.081771	0.088407	0.073491	0.102737	0.095097	0.010824	0.009171	0.012251	0.015624	0.006069	0.036275	0.084393	0.104498	0.012188	0.08236	0.073796	0.081566	0.035186	0.083994	0.092189	0.011049	0.06774
Basque	0.07868	0.080133	0.08986	0.084137	0.041105	0.079666	0.067649	0.069057	0.07893	0.125482	0.042638	0.077026	0.083338	0.09074	0.07424	0.102462	0.10071	0.019552	0.017043	0.025594	0.027081	0.018032	0.051008	0.115997	0.139037	0.026803	0.080175	0.083232	0.085145	0.046851	0.084685	0.092919	0.024066	0.071169	0.012143
Finnish	0.079446	0.076544	0.082425	0.083972	0.034178	0.071574	0.067398	0.066783	0.083642	0.097216	0.036443	0.077259	0.083524	0.090628	0.080769	0.106925	0.097432	0.012753	0.010467	0.025011	0.026338	0.011569	0.052219	0.088979	0.105528	0.014071	0.083597	0.071882	0.082274	0.042829	0.084199	0.088164	0.01211	0.074375	0.014946	0.022658
Somali	0.105755	0.101093	0.091417	0.124752	0.068869	0.089195	0.092765	0.088132	0.111126	0.032475	0.077995	0.104554	0.105139	0.110821	0.102983	0.126223	0.125411	0.080943	0.082191	0.059467	0.055492	0.070818	0.059753	0.025496	0.034715	0.042421	0.099817	0.089765	0.109003	0.078085	0.103198	0.100227	0.073389	0.098653	0.061899	0.080264	0.07492
Han-Fujian	0.002189	0.007722	0.007268	0.005099	0.076656	0.009826	0.00413	0.007454	0.003827	0.177362	0.021867	0.004887	0.001366	0.003525	0.008787	0.008311	0.011144	0.091017	0.080278	0.068171	0.085288	0.084285	0.0561	0.155156	0.1711	0.078011	0.004006	0.012032	0.00484	0.027425	0.003055	0.006086	0.083326	0.005702	0.085096	0.083074	0.087415	0.112605
Han-Guangdong	0.002076	0.009054	0.009235	0.006734	0.073449	0.011209	0.004535	0.007457	0.001822	0.1727	0.019845	0.005379	0.00155	0.0042	0.005023	0.006878	0.009543	0.088372	0.078986	0.066235	0.084418	0.080936	0.053553	0.150444	0.165828	0.076387	0.005827	0.013167	0.005007	0.026143	0.004557	0.007594	0.081591	0.005197	0.082204	0.083051	0.084555	0.106847	0.001992
Bangladeshi	0.048517	0.046628	0.051351	0.055386	0.007553	0.041249	0.039797	0.038209	0.05019	0.108078	0.023433	0.042231	0.055896	0.060166	0.04442	0.069292	0.055488	0.049666	0.042114	0.022303	0.03132	0.037622	0.015854	0.09063	0.109955	0.028856	0.054583	0.040131	0.055558	0.027706	0.054513	0.064723	0.043285	0.042159	0.03345	0.045862	0.038829	0.074066	0.058848	0.053994
Tujia-Hubei	0.002181	0.006362	0.005849	0.004313	0.072788	0.006967	0.002591	0.006434	0.003541	0.169459	0.018415	0.004384	0.001165	0.004543	0.006701	0.007543	0.011775	0.087421	0.078601	0.067168	0.083432	0.080442	0.051994	0.146822	0.163185	0.074072	0.005515	0.008635	0.003586	0.025409	0.002659	0.005882	0.080051	0.005937	0.081839	0.08437	0.082845	0.108141	0.002491	0.001999	0.05381
Xibe-Xinjiang Ili	0.003896	0.005106	0.006305	0.007075	0.062099	0.005982	0.003692	0.004869	0.008127	0.154394	0.011902	0.006505	0.004304	0.008654	0.010743	0.014775	0.019312	0.078359	0.070069	0.059017	0.072342	0.072527	0.045956	0.132423	0.147997	0.06342	0.007769	0.006615	0.006292	0.018345	0.003929	0.007266	0.070527	0.005876	0.071081	0.075726	0.072709	0.097391	0.00618	0.006571	0.046536	0.003771
Dongxiang-Gansu	0.006388	0.006113	0.005694	0.008314	0.048115	0.004613	0.003082	0.006366	0.009366	0.145095	0.008878	0.005744	0.005462	0.01179	0.014049	0.019932	0.017691	0.060721	0.052053	0.043345	0.056075	0.057013	0.033245	0.1258	0.143379	0.051258	0.007228	0.00597	0.007028	0.015029	0.006585	0.00951	0.054278	0.006245	0.058338	0.061028	0.058248	0.088843	0.007295	0.00839	0.038215	0.006833	0.0068
Uruguayan	0.069313	0.062608	0.069109	0.070461	0.021914	0.060435	0.055492	0.054716	0.069501	0.088003	0.026533	0.063501	0.071246	0.077076	0.067441	0.091069	0.084542	0.012252	0.010583	0.011598	0.011472	0.008919	0.028868	0.077249	0.095258	0.007402	0.069749	0.061282	0.069559	0.028416	0.073094	0.078607	0.010763	0.059682	0.008591	0.015906	0.013995	0.056925	0.074273	0.073081	0.031029	0.072223	0.062418	0.047683
Yi-YunnanHonghe	0.008572	0.013909	0.016196	0.012917	0.082168	0.017163	0.01508	0.016409	0.009569	0.187131	0.029827	0.01103	0.011309	0.014435	0.015481	0.010122	0.009746	0.109895	0.09548	0.081008	0.101483	0.095429	0.063913	0.160213	0.174295	0.087045	0.013435	0.019919	0.015723	0.031532	0.011608	0.016579	0.096547	0.014558	0.096903	0.100085	0.097131	0.127427	0.010841	0.010403	0.060048	0.010909	0.014603	0.016156	0.083626
Mexican-Yucatan	0.211278	0.216273	0.214816	0.224723	0.142592	0.207051	0.201015	0.199619	0.213076	0.205977	0.1513	0.214123	0.209592	0.228937	0.212818	0.238	0.232231	0.091814	0.08844	0.12036	0.110533	0.095934	0.180735	0.201541	0.207987	0.128745	0.212515	0.209839	0.207335	0.15738	0.217303	0.220877	0.103658	0.197912	0.103006	0.105579	0.107679	0.167536	0.211984	0.209072	0.176187	0.220879	0.2039	0.175364	0.113039	0.230093
Amerindian-Mexican	0.253331	0.257048	0.262372	0.275165	0.179792	0.250126	0.244114	0.244261	0.258575	0.25459	0.186896	0.255231	0.254406	0.276805	0.252436	0.281787	0.268639	0.11942	0.118687	0.155848	0.148194	0.12469	0.218248	0.244059	0.248287	0.165175	0.255398	0.254683	0.25017	0.194998	0.263545	0.264315	0.137164	0.233751	0.133017	0.139427	0.138403	0.198553	0.2583	0.250895	0.212746	0.266132	0.245641	0.216822	0.149519	0.270689	0.013703
Mexican-Mexico	0.202863	0.207344	0.208921	0.214044	0.141996	0.196086	0.193849	0.193801	0.20638	0.213178	0.141976	0.203141	0.20288	0.224872	0.207809	0.230308	0.227272	0.095577	0.08809	0.120267	0.116176	0.094984	0.173854	0.208349	0.213442	0.124888	0.201748	0.20059	0.20028	0.146257	0.209613	0.211614	0.105049	0.188696	0.102094	0.10875	0.105299	0.182507	0.207485	0.204408	0.174641	0.214766	0.196202	0.169484	0.112219	0.218303	0.013184	0.022064
Mexican-Veracruz	0.182711	0.186649	0.189079	0.196883	0.115432	0.178582	0.172532	0.175954	0.185934	0.1855	0.124116	0.183414	0.18423	0.203517	0.181439	0.211621	0.202841	0.074053	0.070942	0.09447	0.089143	0.075284	0.143716	0.176822	0.187218	0.104065	0.185391	0.181583	0.18375	0.129198	0.19121	0.194715	0.083607	0.169297	0.07754	0.086335	0.084899	0.143818	0.189332	0.183136	0.142741	0.194606	0.1773	0.149968	0.091216	0.201257	0.010189	0.014676	0.009605
Mexican-Jalisco	0.15949	0.163844	0.164034	0.174424	0.099258	0.154408	0.148783	0.146525	0.162582	0.171288	0.104841	0.159058	0.15832	0.177249	0.160991	0.186756	0.178879	0.061987	0.059591	0.080312	0.078045	0.062245	0.12453	0.159123	0.165693	0.087186	0.15764	0.157406	0.155421	0.109859	0.167055	0.168178	0.068221	0.146164	0.071284	0.080632	0.075796	0.128678	0.163929	0.158209	0.12693	0.168418	0.152577	0.129628	0.076592	0.174855	0.013941	0.021997	0.014722
Mexican-Chihuahua	0.167322	0.171468	0.168413	0.178174	0.105748	0.15777	0.155881	0.155117	0.16868	0.178647	0.111669	0.165154	0.164934	0.184833	0.172115	0.19062	0.183837	0.072585	0.0679	0.088523	0.085778	0.069768	0.127037	0.166691	0.172452	0.094474	0.161753	0.162552	0.158895	0.115951	0.173392	0.174777	0.079431	0.152371	0.080515	0.088794	0.086214	0.139882	0.168847	0.166075	0.135791	0.174596	0.160915	0.13439	0.084652	0.17796	0.015201	0.024648	0.018243
Dane	0.079909	0.077023	0.086872	0.086962	0.037865	0.075106	0.069821	0.069887	0.083032	0.112551	0.037106	0.07882	0.083834	0.087716	0.08136	0.10289	0.094582	0.012156	0.008447	0.022966	0.028282	0.010495	0.052857	0.103264	0.119069	0.015308	0.08446	0.076843	0.080512	0.038099	0.087444	0.091056	0.014573	0.070715	0.011594	0.022036	0.011689	0.079665	0.085622	0.084904	0.049718	0.084803	0.074185	0.060758	0.016214	0.097929	0.093075	0.119182	0.083422
Hungarian	0.082115	0.075174	0.083251	0.087243	0.027176	0.072158	0.067568	0.068816	0.0864	0.109379	0.033781	0.07676	0.084718	0.091619	0.081913	0.107026	0.095701	0.006079	0.004953	0.013511	0.0144	0.005303	0.040598	0.097056	0.1155	0.014411	0.085431	0.072998	0.080492	0.035456	0.088336	0.092506	0.008349	0.071395	0.007177	0.018149	0.013398	0.068515	0.088357	0.086623	0.040152	0.086198	0.074441	0.057661	0.007815	0.099893	0.081925	0.104102	0.082438
Kyrgyz-Xinjiang	0.014104	0.012126	0.017062	0.016717	0.031732	0.011297	0.009049	0.009316	0.016426	0.132185	0.001175	0.012261	0.014972	0.020983	0.01718	0.029359	0.027087	0.041167	0.035185	0.030192	0.041304	0.036955	0.024863	0.113406	0.1316	0.03334	0.018181	0.011218	0.013373	0.005386	0.01718	0.020953	0.036976	0.012044	0.038238	0.046324	0.039183	0.081773	0.019141	0.016166	0.023947	0.014842	0.010014	0.007836	0.031465	0.025749	0.163511	0.198408	0.153517
Tibetan-Qamdo	0.013623	0.010145	0.005385	0.015569	0.076024	0.007257	0.010395	0.013583	0.021628	0.164905	0.02874	0.010209	0.01166	0.012364	0.024355	0.024393	0.021195	0.103653	0.095113	0.075718	0.088335	0.099392	0.056017	0.145553	0.159853	0.082002	0.012494	0.006742	0.009499	0.030716	0.009998	0.010324	0.096474	0.017317	0.100051	0.103729	0.100827	0.109679	0.012177	0.017383	0.061922	0.012476	0.013111	0.012839	0.083731	0.022001	0.250731	0.300238	0.242089
Tibetan-Xigazê	0.017133	0.011634	0.008902	0.018691	0.068069	0.008168	0.012149	0.013487	0.023153	0.151158	0.026548	0.009894	0.01403	0.017468	0.02673	0.028045	0.022513	0.095617	0.087723	0.069524	0.08246	0.090075	0.045914	0.130209	0.145453	0.071317	0.014223	0.00788	0.012261	0.026733	0.014149	0.014456	0.085112	0.020969	0.094101	0.103213	0.094974	0.098939	0.017425	0.019424	0.054584	0.015483	0.018507	0.013571	0.075554	0.023028	0.248578	0.295619	0.237478
Tibetan-Shannan	0.017677	0.011315	0.007453	0.01577	0.058262	0.005311	0.010083	0.01738	0.022518	0.147643	0.018414	0.011339	0.014598	0.018762	0.026648	0.027354	0.026668	0.079615	0.073134	0.055546	0.066752	0.074881	0.033661	0.126975	0.145061	0.062723	0.014351	0.006043	0.01132	0.020902	0.015857	0.014269	0.07156	0.017433	0.077326	0.088161	0.07764	0.090926	0.018547	0.020017	0.049079	0.015267	0.016543	0.009223	0.060387	0.025817	0.219376	0.262347	0.20701
Tibetan-Nyingchi	0.012678	0.011357	0.006873	0.015974	0.064715	0.005501	0.00995	0.009992	0.020379	0.146158	0.022379	0.00794	0.011069	0.015299	0.025346	0.021342	0.022054	0.092772	0.081727	0.066892	0.079961	0.083024	0.049282	0.125223	0.137537	0.068589	0.009278	0.005778	0.010264	0.024595	0.00994	0.009647	0.079897	0.01679	0.088066	0.095884	0.083144	0.096153	0.012246	0.01511	0.049703	0.011673	0.011315	0.011953	0.071867	0.018436	0.218259	0.265607	0.212176
Tibetan-Lhasa	0.011377	0.008491	0.004321	0.012543	0.055677	0.002843	0.007191	0.011126	0.018015	0.149919	0.019351	0.007802	0.010707	0.015065	0.019872	0.02128	0.019074	0.09044	0.080339	0.059979	0.074952	0.081725	0.038675	0.127564	0.144178	0.067845	0.01209	0.002553	0.010337	0.021808	0.010403	0.012108	0.079082	0.013349	0.08403	0.095615	0.082657	0.095403	0.013165	0.014509	0.041106	0.010442	0.010185	0.00935	0.070743	0.020514	0.222763	0.269524	0.215008
Tibetan-Ngari	0.012825	0.010579	0.00585	0.014805	0.056944	0.006156	0.009932	0.013701	0.017654	0.156637	0.021471	0.010105	0.011665	0.015023	0.020036	0.021707	0.018994	0.095021	0.085613	0.06302	0.077262	0.086873	0.03937	0.131887	0.14954	0.07256	0.01438	0.004561	0.010134	0.022076	0.012404	0.01453	0.08455	0.015538	0.086534	0.100504	0.090491	0.098549	0.014042	0.015103	0.043872	0.012253	0.012348	0.010679	0.074265	0.018077	0.223964	0.272033	0.220871
Tibetan-Nagqu	0.01665	0.010242	0.008793	0.019216	0.059437	0.006122	0.01264	0.014388	0.024849	0.157738	0.020816	0.012026	0.01573	0.019896	0.025853	0.027166	0.024132	0.085167	0.077894	0.065766	0.078402	0.081467	0.048743	0.133989	0.149148	0.068814	0.017541	0.005159	0.011934	0.021266	0.015651	0.015552	0.078218	0.018125	0.084795	0.094893	0.078718	0.100126	0.018401	0.020329	0.04686	0.015584	0.013341	0.013228	0.07204	0.022593	0.209728	0.248688	0.201731
Tibetan-Garzê	0.010943	0.011478	0.003854	0.012786	0.062183	0.004479	0.007697	0.011611	0.017226	0.146659	0.021385	0.009995	0.009657	0.015749	0.020916	0.024702	0.020319	0.093675	0.083186	0.060886	0.0762	0.083405	0.041238	0.12457	0.139457	0.070738	0.01166	0.005349	0.010484	0.02465	0.009275	0.011716	0.081491	0.012766	0.085708	0.096116	0.086111	0.093981	0.012673	0.013864	0.048427	0.010475	0.010277	0.008548	0.0753	0.019767	0.217626	0.260082	0.209402
Tibetan-Aba	0.009832	0.008555	0.004734	0.010703	0.058766	0.006137	0.008108	0.012177	0.014931	0.160299	0.01933	0.009683	0.009716	0.013966	0.015933	0.020354	0.017504	0.091198	0.082623	0.062042	0.077419	0.084827	0.043444	0.135327	0.150765	0.070912	0.013001	0.005294	0.009195	0.020949	0.010126	0.012931	0.084167	0.010961	0.08396	0.095042	0.083995	0.104248	0.011227	0.013166	0.045759	0.010655	0.00917	0.009818	0.071238	0.015594	0.21234	0.254884	0.202975
Tibetan-Diqing	0.009527	0.008677	0.005259	0.011898	0.059103	0.004303	0.00582	0.009179	0.013883	0.157991	0.018382	0.005415	0.007522	0.013535	0.016375	0.021978	0.017582	0.080795	0.073602	0.060425	0.077005	0.076858	0.043197	0.135896	0.150705	0.067548	0.008554	0.005047	0.006305	0.022826	0.009006	0.010288	0.07457	0.010271	0.080131	0.084958	0.07737	0.10084	0.010193	0.011198	0.04543	0.008485	0.010982	0.006548	0.068489	0.018071	0.211909	0.25393	0.20156
[truncated: 16 more columns]
